# Supplementary material for: Preadaptation of pandemic GII.4 noroviruses in unsampled virus reservoirs years before emergence
Source: Virus Evol. 2020 Nov 21;6(2):veaa067. doi: 10.1093/ve/veaa067 (PMC7751145; doi:10.1093/ve/veaa067)
Supplement: veaa067_Supplementary_Data [file veaa067_supplementary_data.zip]

Archive with 4 entries (4 files):
- suppl_data/Ruis.supplemental.1.final.docx
- suppl_data/Ruis.supplemental.2.final.docx
- suppl_data/Ruis.supplemental.3.final.docx
- suppl_data/table.S14.xlsx
