# Supplementary material for: Preadaptation of pandemic GII.4 noroviruses in unsampled virus reservoirs years before emergence
Source: Virus Evol. 2020 Nov 21;6(2):veaa067. doi: 10.1093/ve/veaa067 (PMC7751145; doi:10.1093/ve/veaa067)
Supplement: veaa067_Supplementary_Data [file veaa067_supplementary_data.zip › suppl_data/table.S14.xlsx]

## Sheet: Sheet1
Accesssion	Sequence length	Country	Date	Citation
AB039775.1	7521	Japan	1998.5	Katayama,K., Shirato-Horikoshi,H., Kojima,S., Kageyama,T., Oka,T., Hoshino,F., Fukushi,S., Shinohara,M., Uchida,K., Suzuki,Y., Gojobori,T., Takeda,N., Phylogenetic analysis of the complete genome of 18 Norwalk-like viruses, Virology 299 (2), 225-239 (2002)
AB039776.1	7564	Japan	1997.5	Katayama,K., Shirato-Horikoshi,H., Kojima,S., Kageyama,T., Oka,T., Hoshino,F., Fukushi,S., Shinohara,M., Uchida,K., Suzuki,Y., Gojobori,T., Takeda,N., Phylogenetic analysis of the complete genome of 18 Norwalk-like viruses, Virology 299 (2), 225-239 (2002)
AB039777.1	7564	Japan	1997.5	Katayama,K., Shirato-Horikoshi,H., Kojima,S., Kageyama,T., Oka,T., Hoshino,F., Fukushi,S., Shinohara,M., Uchida,K., Suzuki,Y., Gojobori,T., Takeda,N., Phylogenetic analysis of the complete genome of 18 Norwalk-like viruses, Virology 299 (2), 225-239 (2002)
AB039778.1	7546	Japan	1997.5	Katayama,K., Shirato-Horikoshi,H., Kojima,S., Kageyama,T., Oka,T., Hoshino,F., Fukushi,S., Shinohara,M., Uchida,K., Suzuki,Y., Gojobori,T., Takeda,N., Phylogenetic analysis of the complete genome of 18 Norwalk-like viruses, Virology 299 (2), 225-239 (2002)
AB039779.1	7546	Japan	1997.5	Katayama,K., Shirato-Horikoshi,H., Kojima,S., Kageyama,T., Oka,T., Hoshino,F., Fukushi,S., Shinohara,M., Uchida,K., Suzuki,Y., Gojobori,T., Takeda,N., Phylogenetic analysis of the complete genome of 18 Norwalk-like viruses, Virology 299 (2), 225-239 (2002)
AB039780.1	7524	Japan	1998.5	Katayama,K., Shirato-Horikoshi,H., Kojima,S., Kageyama,T., Oka,T., Hoshino,F., Fukushi,S., Shinohara,M., Uchida,K., Suzuki,Y., Gojobori,T., Takeda,N., Phylogenetic analysis of the complete genome of 18 Norwalk-like viruses, Virology 299 (2), 225-239 (2002)
AB039781.1	7541	Japan	1998.5	Katayama,K., Shirato-Horikoshi,H., Kojima,S., Kageyama,T., Oka,T., Hoshino,F., Fukushi,S., Shinohara,M., Uchida,K., Suzuki,Y., Gojobori,T., Takeda,N., Phylogenetic analysis of the complete genome of 18 Norwalk-like viruses, Virology 299 (2), 225-239 (2002)
AB039782.1	7541	Japan	1998.5	Katayama,K., Shirato-Horikoshi,H., Kojima,S., Kageyama,T., Oka,T., Hoshino,F., Fukushi,S., Shinohara,M., Uchida,K., Suzuki,Y., Gojobori,T., Takeda,N., Phylogenetic analysis of the complete genome of 18 Norwalk-like viruses, Virology 299 (2), 225-239 (2002)
AB044366.2	7518	Japan	1999.88	Hansman,G.S., Doan,L.T., Kguyen,T.A., Okitsu,S., Katayama,K., Ogawa,S., Natori,K., Takeda,N., Kato,Y., Nishio,O., Noda,M., Ushijima,H., Detection of norovirus and sapovirus infection among children with gastroenteritis in Ho Chi Minh City, Vietnam, Arch. Virol. 149 (9), 1673-1688 (2004)
AB186063.2	2405	Japan	2002.96	Seto,Y., Iritani,N., Kubo,H., Kaida,A., Murakami,T., Haruki,K., Nishio,O., Ayata,M., Ogura,H., Genotyping of Norovirus strains detected in outbreaks between April 2002 and March 2003 in Osaka City, Japan, Microbiol. Immunol. 49 (3), 275-283 (2005)
AB186065.2	2405	Japan	2002.96	Seto,Y., Iritani,N., Kubo,H., Kaida,A., Murakami,T., Haruki,K., Nishio,O., Ayata,M., Ogura,H., Genotyping of Norovirus strains detected in outbreaks between April 2002 and March 2003 in Osaka City, Japan, Microbiol. Immunol. 49 (3), 275-283 (2005)
AB220921.1	7559	Japan	2005.02	Okada,M., Tanaka,T., Oseto,M., Takeda,N., Shinozaki,K., Genetic analysis of noroviruses associated with fatalities in healthcare facilities, Arch. Virol. 151 (8), 1635-1641 (2006)
AB220922.1	7533	Japan	2005.04	Okada,M., Tanaka,T., Oseto,M., Takeda,N., Shinozaki,K., Genetic analysis of noroviruses associated with fatalities in healthcare facilities, Arch. Virol. 151 (8), 1635-1641 (2006)
AB220923.1	7533	Japan	2005.02	Okada,M., Tanaka,T., Oseto,M., Takeda,N., Shinozaki,K., Genetic analysis of noroviruses associated with fatalities in healthcare facilities, Arch. Virol. 151 (8), 1635-1641 (2006)
AB242256.2	3160	Japan	2003.5	Phan,T.G., Kuroiwa,T., Kaneshi,K., Ueda,Y., Nakaya,S., Nishimura,S., Yamamoto,A., Sugita,K., Nishimura,T., Yagyu,F., Okitsu,S., Muller,W.E., Maneekarn,N., Ushijima,H., Changing distribution of norovirus genotypes and genetic analysis of recombinant GIIb among infants and children with diarrhea in Japan, J. Med. Virol. 78 (7), 971-978 (2006)
AB291542.2	2383	Japan	2006.9	Iijima,Y., Tanaka,S., Ohishi,H., Multiple outbreaks of gastroenteritis due to a single strain of genotype GII/4 norovirus in Kobe, Japan, 2006: risk factors for norovirus spread in health care settings, Jpn. J. Infect. Dis. 61 (5), 419-422 (2008)
AB294778.1	2419	Japan	2002.5	Okada,M., Ogawa,T., Yoshizumi,H., Kubonoya,H., Shinozaki,K., Genetic variation of the norovirus GII-4 genotype associated with a large number of outbreaks in Chiba prefecture, Japan, Arch. Virol. 152 (12), 2249-2252 (2007)
AB294779.1	2419	Japan	2003.5	Okada,M., Ogawa,T., Yoshizumi,H., Kubonoya,H., Shinozaki,K., Genetic variation of the norovirus GII-4 genotype associated with a large number of outbreaks in Chiba prefecture, Japan, Arch. Virol. 152 (12), 2249-2252 (2007)
AB294780.1	2422	Japan	2003.5	Okada,M., Ogawa,T., Yoshizumi,H., Kubonoya,H., Shinozaki,K., Genetic variation of the norovirus GII-4 genotype associated with a large number of outbreaks in Chiba prefecture, Japan, Arch. Virol. 152 (12), 2249-2252 (2007)
AB294781.1	2422	Japan	2004.5	Okada,M., Ogawa,T., Yoshizumi,H., Kubonoya,H., Shinozaki,K., Genetic variation of the norovirus GII-4 genotype associated with a large number of outbreaks in Chiba prefecture, Japan, Arch. Virol. 152 (12), 2249-2252 (2007)
AB294782.1	2422	Japan	2004.5	Okada,M., Ogawa,T., Yoshizumi,H., Kubonoya,H., Shinozaki,K., Genetic variation of the norovirus GII-4 genotype associated with a large number of outbreaks in Chiba prefecture, Japan, Arch. Virol. 152 (12), 2249-2252 (2007)
AB294783.1	2422	Japan	2004.5	Okada,M., Ogawa,T., Yoshizumi,H., Kubonoya,H., Shinozaki,K., Genetic variation of the norovirus GII-4 genotype associated with a large number of outbreaks in Chiba prefecture, Japan, Arch. Virol. 152 (12), 2249-2252 (2007)
AB294784.1	2422	Japan	2005.5	Okada,M., Ogawa,T., Yoshizumi,H., Kubonoya,H., Shinozaki,K., Genetic variation of the norovirus GII-4 genotype associated with a large number of outbreaks in Chiba prefecture, Japan, Arch. Virol. 152 (12), 2249-2252 (2007)
AB294785.1	2422	Japan	2005.5	Okada,M., Ogawa,T., Yoshizumi,H., Kubonoya,H., Shinozaki,K., Genetic variation of the norovirus GII-4 genotype associated with a large number of outbreaks in Chiba prefecture, Japan, Arch. Virol. 152 (12), 2249-2252 (2007)
AB294786.1	2422	Japan	2005.5	Okada,M., Ogawa,T., Yoshizumi,H., Kubonoya,H., Shinozaki,K., Genetic variation of the norovirus GII-4 genotype associated with a large number of outbreaks in Chiba prefecture, Japan, Arch. Virol. 152 (12), 2249-2252 (2007)
AB294787.1	2422	Japan	2005.5	Okada,M., Ogawa,T., Yoshizumi,H., Kubonoya,H., Shinozaki,K., Genetic variation of the norovirus GII-4 genotype associated with a large number of outbreaks in Chiba prefecture, Japan, Arch. Virol. 152 (12), 2249-2252 (2007)
AB294788.1	2422	Japan	2006.5	Okada,M., Ogawa,T., Yoshizumi,H., Kubonoya,H., Shinozaki,K., Genetic variation of the norovirus GII-4 genotype associated with a large number of outbreaks in Chiba prefecture, Japan, Arch. Virol. 152 (12), 2249-2252 (2007)
AB294789.1	2422	Japan	2006.5	Okada,M., Ogawa,T., Yoshizumi,H., Kubonoya,H., Shinozaki,K., Genetic variation of the norovirus GII-4 genotype associated with a large number of outbreaks in Chiba prefecture, Japan, Arch. Virol. 152 (12), 2249-2252 (2007)
AB294790.1	2422	Japan	2006.5	Okada,M., Ogawa,T., Yoshizumi,H., Kubonoya,H., Shinozaki,K., Genetic variation of the norovirus GII-4 genotype associated with a large number of outbreaks in Chiba prefecture, Japan, Arch. Virol. 152 (12), 2249-2252 (2007)
AB294791.1	2422	Japan	2006.5	Okada,M., Ogawa,T., Yoshizumi,H., Kubonoya,H., Shinozaki,K., Genetic variation of the norovirus GII-4 genotype associated with a large number of outbreaks in Chiba prefecture, Japan, Arch. Virol. 152 (12), 2249-2252 (2007)
AB294792.1	2422	Japan	2006.5	Okada,M., Ogawa,T., Yoshizumi,H., Kubonoya,H., Shinozaki,K., Genetic variation of the norovirus GII-4 genotype associated with a large number of outbreaks in Chiba prefecture, Japan, Arch. Virol. 152 (12), 2249-2252 (2007)
AB294793.1	2422	Japan	2006.5	Okada,M., Ogawa,T., Yoshizumi,H., Kubonoya,H., Shinozaki,K., Genetic variation of the norovirus GII-4 genotype associated with a large number of outbreaks in Chiba prefecture, Japan, Arch. Virol. 152 (12), 2249-2252 (2007)
AB294794.1	2422	Japan	2006.5	Okada,M., Ogawa,T., Yoshizumi,H., Kubonoya,H., Shinozaki,K., Genetic variation of the norovirus GII-4 genotype associated with a large number of outbreaks in Chiba prefecture, Japan, Arch. Virol. 152 (12), 2249-2252 (2007)
AB303922.1	1620	Netherlands	1995.5	Siebenga,J.J., Vennema,H., Renckens,B., de Bruin,E., van der Veer,B., Siezen,R.J., Koopmans,M., Epochal Evolution of GGII.4 Norovirus Capsid Proteins from 1995 to 2006, J. Virol. 81 (18), 9932-9941 (2007)
AB303923.1	1620	Netherlands	2000.5	Siebenga,J.J., Vennema,H., Renckens,B., de Bruin,E., van der Veer,B., Siezen,R.J., Koopmans,M., Epochal Evolution of GGII.4 Norovirus Capsid Proteins from 1995 to 2006, J. Virol. 81 (18), 9932-9941 (2007)
AB303924.1	1620	Netherlands	2000.5	Siebenga,J.J., Vennema,H., Renckens,B., de Bruin,E., van der Veer,B., Siezen,R.J., Koopmans,M., Epochal Evolution of GGII.4 Norovirus Capsid Proteins from 1995 to 2006, J. Virol. 81 (18), 9932-9941 (2007)
AB303925.1	1620	Netherlands	2000.5	Siebenga,J.J., Vennema,H., Renckens,B., de Bruin,E., van der Veer,B., Siezen,R.J., Koopmans,M., Epochal Evolution of GGII.4 Norovirus Capsid Proteins from 1995 to 2006, J. Virol. 81 (18), 9932-9941 (2007)
AB303926.1	1620	Netherlands	2001.5	Siebenga,J.J., Vennema,H., Renckens,B., de Bruin,E., van der Veer,B., Siezen,R.J., Koopmans,M., Epochal Evolution of GGII.4 Norovirus Capsid Proteins from 1995 to 2006, J. Virol. 81 (18), 9932-9941 (2007)
AB303927.1	1620	Netherlands	2001.5	Siebenga,J.J., Vennema,H., Renckens,B., de Bruin,E., van der Veer,B., Siezen,R.J., Koopmans,M., Epochal Evolution of GGII.4 Norovirus Capsid Proteins from 1995 to 2006, J. Virol. 81 (18), 9932-9941 (2007)
AB303928.1	1623	Netherlands	2002.5	Siebenga,J.J., Vennema,H., Renckens,B., de Bruin,E., van der Veer,B., Siezen,R.J., Koopmans,M., Epochal Evolution of GGII.4 Norovirus Capsid Proteins from 1995 to 2006, J. Virol. 81 (18), 9932-9941 (2007)
AB303929.1	1620	Netherlands	2002.5	Siebenga,J.J., Vennema,H., Renckens,B., de Bruin,E., van der Veer,B., Siezen,R.J., Koopmans,M., Epochal Evolution of GGII.4 Norovirus Capsid Proteins from 1995 to 2006, J. Virol. 81 (18), 9932-9941 (2007)
AB303930.1	1623	Netherlands	2003.5	Siebenga,J.J., Vennema,H., Renckens,B., de Bruin,E., van der Veer,B., Siezen,R.J., Koopmans,M., Epochal Evolution of GGII.4 Norovirus Capsid Proteins from 1995 to 2006, J. Virol. 81 (18), 9932-9941 (2007)
AB303931.1	1623	Netherlands	2003.5	Siebenga,J.J., Vennema,H., Renckens,B., de Bruin,E., van der Veer,B., Siezen,R.J., Koopmans,M., Epochal Evolution of GGII.4 Norovirus Capsid Proteins from 1995 to 2006, J. Virol. 81 (18), 9932-9941 (2007)
AB303932.1	1623	Netherlands	2003.5	Siebenga,J.J., Vennema,H., Renckens,B., de Bruin,E., van der Veer,B., Siezen,R.J., Koopmans,M., Epochal Evolution of GGII.4 Norovirus Capsid Proteins from 1995 to 2006, J. Virol. 81 (18), 9932-9941 (2007)
AB303933.1	1623	Netherlands	2003.5	Siebenga,J.J., Vennema,H., Renckens,B., de Bruin,E., van der Veer,B., Siezen,R.J., Koopmans,M., Epochal Evolution of GGII.4 Norovirus Capsid Proteins from 1995 to 2006, J. Virol. 81 (18), 9932-9941 (2007)
AB303934.1	1623	Netherlands	2004.5	Siebenga,J.J., Vennema,H., Renckens,B., de Bruin,E., van der Veer,B., Siezen,R.J., Koopmans,M., Epochal Evolution of GGII.4 Norovirus Capsid Proteins from 1995 to 2006, J. Virol. 81 (18), 9932-9941 (2007)
AB303935.1	1623	Netherlands	2004.5	Siebenga,J.J., Vennema,H., Renckens,B., de Bruin,E., van der Veer,B., Siezen,R.J., Koopmans,M., Epochal Evolution of GGII.4 Norovirus Capsid Proteins from 1995 to 2006, J. Virol. 81 (18), 9932-9941 (2007)
AB303936.1	1623	Netherlands	2004.5	Siebenga,J.J., Vennema,H., Renckens,B., de Bruin,E., van der Veer,B., Siezen,R.J., Koopmans,M., Epochal Evolution of GGII.4 Norovirus Capsid Proteins from 1995 to 2006, J. Virol. 81 (18), 9932-9941 (2007)
AB303937.1	1623	Netherlands	2004.5	Siebenga,J.J., Vennema,H., Renckens,B., de Bruin,E., van der Veer,B., Siezen,R.J., Koopmans,M., Epochal Evolution of GGII.4 Norovirus Capsid Proteins from 1995 to 2006, J. Virol. 81 (18), 9932-9941 (2007)
AB303938.1	1623	Netherlands	2004.5	Siebenga,J.J., Vennema,H., Renckens,B., de Bruin,E., van der Veer,B., Siezen,R.J., Koopmans,M., Epochal Evolution of GGII.4 Norovirus Capsid Proteins from 1995 to 2006, J. Virol. 81 (18), 9932-9941 (2007)
AB303939.1	1623	Netherlands	2004.5	Siebenga,J.J., Vennema,H., Renckens,B., de Bruin,E., van der Veer,B., Siezen,R.J., Koopmans,M., Epochal Evolution of GGII.4 Norovirus Capsid Proteins from 1995 to 2006, J. Virol. 81 (18), 9932-9941 (2007)
AB303940.1	1623	Netherlands	2004.5	Siebenga,J.J., Vennema,H., Renckens,B., de Bruin,E., van der Veer,B., Siezen,R.J., Koopmans,M., Epochal Evolution of GGII.4 Norovirus Capsid Proteins from 1995 to 2006, J. Virol. 81 (18), 9932-9941 (2007)
AB303941.1	1623	Netherlands	2004.5	Siebenga,J.J., Vennema,H., Renckens,B., de Bruin,E., van der Veer,B., Siezen,R.J., Koopmans,M., Epochal Evolution of GGII.4 Norovirus Capsid Proteins from 1995 to 2006, J. Virol. 81 (18), 9932-9941 (2007)
AB365435.1	7627	USA	2004.5	Katayama,K., Estes,M.K., Atmar,R.L., Direct submission
AB385628.1	1623	Netherlands	2005.5	Siebenga,J.J., Beersma,M.F., Vennema,H., van Biezen,P., Hartwig,N.J., Koopmans,M., High Prevalence of Prolonged Norovirus Shedding and Illness among Hospitalized Patients: A Model for In Vivo Molecular Evolution, J. Infect. Dis. 198 (7), 994-1001 (2008)
AB385630.1	1623	Netherlands	2006.5	Siebenga,J.J., Beersma,M.F., Vennema,H., van Biezen,P., Hartwig,N.J., Koopmans,M., High Prevalence of Prolonged Norovirus Shedding and Illness among Hospitalized Patients: A Model for In Vivo Molecular Evolution, J. Infect. Dis. 198 (7), 994-1001 (2008)
AB385632.1	1623	Netherlands	2006.5	Siebenga,J.J., Beersma,M.F., Vennema,H., van Biezen,P., Hartwig,N.J., Koopmans,M., High Prevalence of Prolonged Norovirus Shedding and Illness among Hospitalized Patients: A Model for In Vivo Molecular Evolution, J. Infect. Dis. 198 (7), 994-1001 (2008)
AB385635.1	1623	Netherlands	2005.5	Siebenga,J.J., Beersma,M.F., Vennema,H., van Biezen,P., Hartwig,N.J., Koopmans,M., High Prevalence of Prolonged Norovirus Shedding and Illness among Hospitalized Patients: A Model for In Vivo Molecular Evolution, J. Infect. Dis. 198 (7), 994-1001 (2008)
AB385637.1	1623	Netherlands	2006.5	Siebenga,J.J., Beersma,M.F., Vennema,H., van Biezen,P., Hartwig,N.J., Koopmans,M., High Prevalence of Prolonged Norovirus Shedding and Illness among Hospitalized Patients: A Model for In Vivo Molecular Evolution, J. Infect. Dis. 198 (7), 994-1001 (2008)
AB385639.1	1623	Netherlands	2006.5	Siebenga,J.J., Beersma,M.F., Vennema,H., van Biezen,P., Hartwig,N.J., Koopmans,M., High Prevalence of Prolonged Norovirus Shedding and Illness among Hospitalized Patients: A Model for In Vivo Molecular Evolution, J. Infect. Dis. 198 (7), 994-1001 (2008)
AB385643.1	1623	Netherlands	2006.5	Siebenga,J.J., Beersma,M.F., Vennema,H., van Biezen,P., Hartwig,N.J., Koopmans,M., High Prevalence of Prolonged Norovirus Shedding and Illness among Hospitalized Patients: A Model for In Vivo Molecular Evolution, J. Infect. Dis. 198 (7), 994-1001 (2008)
AB445395.1	1623	Netherlands	2007.96	Siebenga,J.J., Vennema,H., Koopmans,M., Direct submission
AB447427.1	7511	Japan	2006.74	Motomura,K., Oka,T., Yokoyama,M., Nakamura,H., Mori,H., Ode,H., Hansman,G.S., Katayama,K., K,a,T., Identification of monomorphic and divergent haplotypes in the 2006-2007 norovirus GII/4 epidemic population by genomewide tracing of evolutionary history, J. Virol. 82 (22), 11247-11262 (2008)
AB447428.1	7511	Japan	2006.86	Motomura,K., Oka,T., Yokoyama,M., Nakamura,H., Mori,H., Ode,H., Hansman,G.S., Katayama,K., K,a,T., Identification of monomorphic and divergent haplotypes in the 2006-2007 norovirus GII/4 epidemic population by genomewide tracing of evolutionary history, J. Virol. 82 (22), 11247-11262 (2008)
AB447429.1	7511	Japan	2006.92	Motomura,K., Oka,T., Yokoyama,M., Nakamura,H., Mori,H., Ode,H., Hansman,G.S., Katayama,K., K,a,T., Identification of monomorphic and divergent haplotypes in the 2006-2007 norovirus GII/4 epidemic population by genomewide tracing of evolutionary history, J. Virol. 82 (22), 11247-11262 (2008)
AB447430.1	7511	Japan	2006.97	Motomura,K., Oka,T., Yokoyama,M., Nakamura,H., Mori,H., Ode,H., Hansman,G.S., Katayama,K., K,a,T., Identification of monomorphic and divergent haplotypes in the 2006-2007 norovirus GII/4 epidemic population by genomewide tracing of evolutionary history, J. Virol. 82 (22), 11247-11262 (2008)
AB447431.1	7511	Japan	2007.01	Motomura,K., Oka,T., Yokoyama,M., Nakamura,H., Mori,H., Ode,H., Hansman,G.S., Katayama,K., K,a,T., Identification of monomorphic and divergent haplotypes in the 2006-2007 norovirus GII/4 epidemic population by genomewide tracing of evolutionary history, J. Virol. 82 (22), 11247-11262 (2008)
AB447432.1	7502	Japan	2006.96	Motomura,K., Oka,T., Yokoyama,M., Nakamura,H., Mori,H., Ode,H., Hansman,G.S., Katayama,K., K,a,T., Identification of monomorphic and divergent haplotypes in the 2006-2007 norovirus GII/4 epidemic population by genomewide tracing of evolutionary history, J. Virol. 82 (22), 11247-11262 (2008)
AB447433.1	7502	Japan	2006.96	Motomura,K., Oka,T., Yokoyama,M., Nakamura,H., Mori,H., Ode,H., Hansman,G.S., Katayama,K., K,a,T., Identification of monomorphic and divergent haplotypes in the 2006-2007 norovirus GII/4 epidemic population by genomewide tracing of evolutionary history, J. Virol. 82 (22), 11247-11262 (2008)
AB447434.1	7511	Japan	2006.96	Motomura,K., Oka,T., Yokoyama,M., Nakamura,H., Mori,H., Ode,H., Hansman,G.S., Katayama,K., K,a,T., Identification of monomorphic and divergent haplotypes in the 2006-2007 norovirus GII/4 epidemic population by genomewide tracing of evolutionary history, J. Virol. 82 (22), 11247-11262 (2008)
AB447435.1	7511	Japan	2006.96	Motomura,K., Oka,T., Yokoyama,M., Nakamura,H., Mori,H., Ode,H., Hansman,G.S., Katayama,K., K,a,T., Identification of monomorphic and divergent haplotypes in the 2006-2007 norovirus GII/4 epidemic population by genomewide tracing of evolutionary history, J. Virol. 82 (22), 11247-11262 (2008)
AB447436.1	7511	Japan	2006.87	Motomura,K., Oka,T., Yokoyama,M., Nakamura,H., Mori,H., Ode,H., Hansman,G.S., Katayama,K., K,a,T., Identification of monomorphic and divergent haplotypes in the 2006-2007 norovirus GII/4 epidemic population by genomewide tracing of evolutionary history, J. Virol. 82 (22), 11247-11262 (2008)
AB447437.1	7511	Japan	2006.93	Motomura,K., Oka,T., Yokoyama,M., Nakamura,H., Mori,H., Ode,H., Hansman,G.S., Katayama,K., K,a,T., Identification of monomorphic and divergent haplotypes in the 2006-2007 norovirus GII/4 epidemic population by genomewide tracing of evolutionary history, J. Virol. 82 (22), 11247-11262 (2008)
AB447438.1	7511	Japan	2006.96	Motomura,K., Oka,T., Yokoyama,M., Nakamura,H., Mori,H., Ode,H., Hansman,G.S., Katayama,K., K,a,T., Identification of monomorphic and divergent haplotypes in the 2006-2007 norovirus GII/4 epidemic population by genomewide tracing of evolutionary history, J. Virol. 82 (22), 11247-11262 (2008)
AB447439.1	7511	Japan	2006.96	Motomura,K., Oka,T., Yokoyama,M., Nakamura,H., Mori,H., Ode,H., Hansman,G.S., Katayama,K., K,a,T., Identification of monomorphic and divergent haplotypes in the 2006-2007 norovirus GII/4 epidemic population by genomewide tracing of evolutionary history, J. Virol. 82 (22), 11247-11262 (2008)
AB447440.1	7511	Japan	2006.95	Motomura,K., Oka,T., Yokoyama,M., Nakamura,H., Mori,H., Ode,H., Hansman,G.S., Katayama,K., K,a,T., Identification of monomorphic and divergent haplotypes in the 2006-2007 norovirus GII/4 epidemic population by genomewide tracing of evolutionary history, J. Virol. 82 (22), 11247-11262 (2008)
AB447441.1	7511	Japan	2006.5	Motomura,K., Oka,T., Yokoyama,M., Nakamura,H., Mori,H., Ode,H., Hansman,G.S., Katayama,K., K,a,T., Identification of monomorphic and divergent haplotypes in the 2006-2007 norovirus GII/4 epidemic population by genomewide tracing of evolutionary history, J. Virol. 82 (22), 11247-11262 (2008)
AB447442.1	7511	Japan	2006.5	Motomura,K., Oka,T., Yokoyama,M., Nakamura,H., Mori,H., Ode,H., Hansman,G.S., Katayama,K., K,a,T., Identification of monomorphic and divergent haplotypes in the 2006-2007 norovirus GII/4 epidemic population by genomewide tracing of evolutionary history, J. Virol. 82 (22), 11247-11262 (2008)
AB447443.1	7511	Japan	2006.37	Motomura,K., Oka,T., Yokoyama,M., Nakamura,H., Mori,H., Ode,H., Hansman,G.S., Katayama,K., K,a,T., Identification of monomorphic and divergent haplotypes in the 2006-2007 norovirus GII/4 epidemic population by genomewide tracing of evolutionary history, J. Virol. 82 (22), 11247-11262 (2008)
AB447444.1	7511	Japan	2006.87	Motomura,K., Oka,T., Yokoyama,M., Nakamura,H., Mori,H., Ode,H., Hansman,G.S., Katayama,K., K,a,T., Identification of monomorphic and divergent haplotypes in the 2006-2007 norovirus GII/4 epidemic population by genomewide tracing of evolutionary history, J. Virol. 82 (22), 11247-11262 (2008)
AB447445.1	7511	Japan	2006.87	Motomura,K., Oka,T., Yokoyama,M., Nakamura,H., Mori,H., Ode,H., Hansman,G.S., Katayama,K., K,a,T., Identification of monomorphic and divergent haplotypes in the 2006-2007 norovirus GII/4 epidemic population by genomewide tracing of evolutionary history, J. Virol. 82 (22), 11247-11262 (2008)
AB447446.1	7511	Japan	2006.8	Motomura,K., Oka,T., Yokoyama,M., Nakamura,H., Mori,H., Ode,H., Hansman,G.S., Katayama,K., K,a,T., Identification of monomorphic and divergent haplotypes in the 2006-2007 norovirus GII/4 epidemic population by genomewide tracing of evolutionary history, J. Virol. 82 (22), 11247-11262 (2008)
AB447447.1	7511	Japan	2006.88	Motomura,K., Oka,T., Yokoyama,M., Nakamura,H., Mori,H., Ode,H., Hansman,G.S., Katayama,K., K,a,T., Identification of monomorphic and divergent haplotypes in the 2006-2007 norovirus GII/4 epidemic population by genomewide tracing of evolutionary history, J. Virol. 82 (22), 11247-11262 (2008)
AB447448.1	7511	Japan	2006.81	Motomura,K., Oka,T., Yokoyama,M., Nakamura,H., Mori,H., Ode,H., Hansman,G.S., Katayama,K., K,a,T., Identification of monomorphic and divergent haplotypes in the 2006-2007 norovirus GII/4 epidemic population by genomewide tracing of evolutionary history, J. Virol. 82 (22), 11247-11262 (2008)
AB447449.1	7511	Japan	2006.83	Motomura,K., Oka,T., Yokoyama,M., Nakamura,H., Mori,H., Ode,H., Hansman,G.S., Katayama,K., K,a,T., Identification of monomorphic and divergent haplotypes in the 2006-2007 norovirus GII/4 epidemic population by genomewide tracing of evolutionary history, J. Virol. 82 (22), 11247-11262 (2008)
AB447450.1	7511	Japan	2006.9	Motomura,K., Oka,T., Yokoyama,M., Nakamura,H., Mori,H., Ode,H., Hansman,G.S., Katayama,K., K,a,T., Identification of monomorphic and divergent haplotypes in the 2006-2007 norovirus GII/4 epidemic population by genomewide tracing of evolutionary history, J. Virol. 82 (22), 11247-11262 (2008)
AB447451.1	7511	Japan	2006.75	Motomura,K., Oka,T., Yokoyama,M., Nakamura,H., Mori,H., Ode,H., Hansman,G.S., Katayama,K., K,a,T., Identification of monomorphic and divergent haplotypes in the 2006-2007 norovirus GII/4 epidemic population by genomewide tracing of evolutionary history, J. Virol. 82 (22), 11247-11262 (2008)
AB447452.1	7511	Japan	2006.78	Motomura,K., Oka,T., Yokoyama,M., Nakamura,H., Mori,H., Ode,H., Hansman,G.S., Katayama,K., K,a,T., Identification of monomorphic and divergent haplotypes in the 2006-2007 norovirus GII/4 epidemic population by genomewide tracing of evolutionary history, J. Virol. 82 (22), 11247-11262 (2008)
AB447453.1	7511	Japan	2006.89	Motomura,K., Oka,T., Yokoyama,M., Nakamura,H., Mori,H., Ode,H., Hansman,G.S., Katayama,K., K,a,T., Identification of monomorphic and divergent haplotypes in the 2006-2007 norovirus GII/4 epidemic population by genomewide tracing of evolutionary history, J. Virol. 82 (22), 11247-11262 (2008)
AB447454.1	7511	Japan	2006.92	Motomura,K., Oka,T., Yokoyama,M., Nakamura,H., Mori,H., Ode,H., Hansman,G.S., Katayama,K., K,a,T., Identification of monomorphic and divergent haplotypes in the 2006-2007 norovirus GII/4 epidemic population by genomewide tracing of evolutionary history, J. Virol. 82 (22), 11247-11262 (2008)
AB447455.1	7511	Japan	2006.95	Motomura,K., Oka,T., Yokoyama,M., Nakamura,H., Mori,H., Ode,H., Hansman,G.S., Katayama,K., K,a,T., Identification of monomorphic and divergent haplotypes in the 2006-2007 norovirus GII/4 epidemic population by genomewide tracing of evolutionary history, J. Virol. 82 (22), 11247-11262 (2008)
AB447456.2	7559	Japan	2006.88	Motomura,K., Oka,T., Yokoyama,M., Nakamura,H., Mori,H., Ode,H., Hansman,G.S., Katayama,K., K,a,T., Identification of monomorphic and divergent haplotypes in the 2006-2007 norovirus GII/4 epidemic population by genomewide tracing of evolutionary history, J. Virol. 82 (22), 11247-11262 (2008)
AB447457.1	7511	Japan	2006.81	Motomura,K., Oka,T., Yokoyama,M., Nakamura,H., Mori,H., Ode,H., Hansman,G.S., Katayama,K., K,a,T., Identification of monomorphic and divergent haplotypes in the 2006-2007 norovirus GII/4 epidemic population by genomewide tracing of evolutionary history, J. Virol. 82 (22), 11247-11262 (2008)
AB447458.1	7511	Japan	2006.86	Motomura,K., Oka,T., Yokoyama,M., Nakamura,H., Mori,H., Ode,H., Hansman,G.S., Katayama,K., K,a,T., Identification of monomorphic and divergent haplotypes in the 2006-2007 norovirus GII/4 epidemic population by genomewide tracing of evolutionary history, J. Virol. 82 (22), 11247-11262 (2008)
AB447459.1	7511	Japan	2006.76	Motomura,K., Oka,T., Yokoyama,M., Nakamura,H., Mori,H., Ode,H., Hansman,G.S., Katayama,K., K,a,T., Identification of monomorphic and divergent haplotypes in the 2006-2007 norovirus GII/4 epidemic population by genomewide tracing of evolutionary history, J. Virol. 82 (22), 11247-11262 (2008)
AB447460.1	7511	Japan	2006.84	Motomura,K., Oka,T., Yokoyama,M., Nakamura,H., Mori,H., Ode,H., Hansman,G.S., Katayama,K., K,a,T., Identification of monomorphic and divergent haplotypes in the 2006-2007 norovirus GII/4 epidemic population by genomewide tracing of evolutionary history, J. Virol. 82 (22), 11247-11262 (2008)
AB447461.1	7511	Japan	2006.87	Motomura,K., Oka,T., Yokoyama,M., Nakamura,H., Mori,H., Ode,H., Hansman,G.S., Katayama,K., K,a,T., Identification of monomorphic and divergent haplotypes in the 2006-2007 norovirus GII/4 epidemic population by genomewide tracing of evolutionary history, J. Virol. 82 (22), 11247-11262 (2008)
AB447462.1	7511	Japan	2006.75	Motomura,K., Oka,T., Yokoyama,M., Nakamura,H., Mori,H., Ode,H., Hansman,G.S., Katayama,K., K,a,T., Identification of monomorphic and divergent haplotypes in the 2006-2007 norovirus GII/4 epidemic population by genomewide tracing of evolutionary history, J. Virol. 82 (22), 11247-11262 (2008)
AB447463.1	7511	Japan	2006.83	Motomura,K., Oka,T., Yokoyama,M., Nakamura,H., Mori,H., Ode,H., Hansman,G.S., Katayama,K., K,a,T., Identification of monomorphic and divergent haplotypes in the 2006-2007 norovirus GII/4 epidemic population by genomewide tracing of evolutionary history, J. Virol. 82 (22), 11247-11262 (2008)
AB492092.1	1623	Sweden	2008.88	Siebenga,J.J., Hedlund,K., Thorhagen,M., Vennema,H., Direct submission
AB496912.1	1620	SA	2007.5	Sano,D., Pinto,R., Omura,T., Bosch,A., Direct submission
AB504306.1	1620	Japan	2001.5	Fukuda,S., Takao,S., Shigemoto,N., Tanizawa,Y., Seno,M., Transition of genotypes associated with norovirus gastroenteritis outbreaks in a limited area of Japan, Hiroshima Prefecture, during eight epidemic seasons,Chronological observation of shell domain of norovirus GII.4 major structural protein VP1, Arch. Virol. 155 (1), 111-115 (2010),Jpn. J. Infect. Dis. 63 (5), 376-378 (2010)
AB504307.1	1623	Japan	2004.5	Fukuda,S., Takao,S., Shigemoto,N., Tanizawa,Y., Seno,M., Transition of genotypes associated with norovirus gastroenteritis outbreaks in a limited area of Japan, Hiroshima Prefecture, during eight epidemic seasons,Chronological observation of shell domain of norovirus GII.4 major structural protein VP1, Arch. Virol. 155 (1), 111-115 (2010),Jpn. J. Infect. Dis. 63 (5), 376-378 (2010)
AB504308.1	1623	Japan	2004.5	Fukuda,S., Takao,S., Shigemoto,N., Tanizawa,Y., Seno,M., Transition of genotypes associated with norovirus gastroenteritis outbreaks in a limited area of Japan, Hiroshima Prefecture, during eight epidemic seasons,Chronological observation of shell domain of norovirus GII.4 major structural protein VP1, Arch. Virol. 155 (1), 111-115 (2010),Jpn. J. Infect. Dis. 63 (5), 376-378 (2010)
AB504309.1	1623	Japan	2004.5	Fukuda,S., Takao,S., Shigemoto,N., Tanizawa,Y., Seno,M., Transition of genotypes associated with norovirus gastroenteritis outbreaks in a limited area of Japan, Hiroshima Prefecture, during eight epidemic seasons,Chronological observation of shell domain of norovirus GII.4 major structural protein VP1, Arch. Virol. 155 (1), 111-115 (2010),Jpn. J. Infect. Dis. 63 (5), 376-378 (2010)
AB504310.1	1623	Japan	2005.5	Fukuda,S., Takao,S., Shigemoto,N., Tanizawa,Y., Seno,M., Transition of genotypes associated with norovirus gastroenteritis outbreaks in a limited area of Japan, Hiroshima Prefecture, during eight epidemic seasons,Chronological observation of shell domain of norovirus GII.4 major structural protein VP1, Arch. Virol. 155 (1), 111-115 (2010),Jpn. J. Infect. Dis. 63 (5), 376-378 (2010)
AB504311.1	1623	Japan	2005.5	Fukuda,S., Takao,S., Shigemoto,N., Tanizawa,Y., Seno,M., Transition of genotypes associated with norovirus gastroenteritis outbreaks in a limited area of Japan, Hiroshima Prefecture, during eight epidemic seasons,Chronological observation of shell domain of norovirus GII.4 major structural protein VP1, Arch. Virol. 155 (1), 111-115 (2010),Jpn. J. Infect. Dis. 63 (5), 376-378 (2010)
AB504312.1	1623	Japan	2005.5	Fukuda,S., Takao,S., Shigemoto,N., Tanizawa,Y., Seno,M., Transition of genotypes associated with norovirus gastroenteritis outbreaks in a limited area of Japan, Hiroshima Prefecture, during eight epidemic seasons,Chronological observation of shell domain of norovirus GII.4 major structural protein VP1, Arch. Virol. 155 (1), 111-115 (2010),Jpn. J. Infect. Dis. 63 (5), 376-378 (2010)
AB504313.1	1623	Japan	2005.5	Fukuda,S., Takao,S., Shigemoto,N., Tanizawa,Y., Seno,M., Transition of genotypes associated with norovirus gastroenteritis outbreaks in a limited area of Japan, Hiroshima Prefecture, during eight epidemic seasons,Chronological observation of shell domain of norovirus GII.4 major structural protein VP1, Arch. Virol. 155 (1), 111-115 (2010),Jpn. J. Infect. Dis. 63 (5), 376-378 (2010)
AB504314.1	1623	Japan	2005.5	Fukuda,S., Takao,S., Shigemoto,N., Tanizawa,Y., Seno,M., Transition of genotypes associated with norovirus gastroenteritis outbreaks in a limited area of Japan, Hiroshima Prefecture, during eight epidemic seasons,Chronological observation of shell domain of norovirus GII.4 major structural protein VP1, Arch. Virol. 155 (1), 111-115 (2010),Jpn. J. Infect. Dis. 63 (5), 376-378 (2010)
AB504315.1	1623	Japan	2006.5	Fukuda,S., Takao,S., Shigemoto,N., Tanizawa,Y., Seno,M., Transition of genotypes associated with norovirus gastroenteritis outbreaks in a limited area of Japan, Hiroshima Prefecture, during eight epidemic seasons,Chronological observation of shell domain of norovirus GII.4 major structural protein VP1, Arch. Virol. 155 (1), 111-115 (2010),Jpn. J. Infect. Dis. 63 (5), 376-378 (2010)
AB504316.1	1623	Japan	2006.5	Fukuda,S., Takao,S., Shigemoto,N., Tanizawa,Y., Seno,M., Transition of genotypes associated with norovirus gastroenteritis outbreaks in a limited area of Japan, Hiroshima Prefecture, during eight epidemic seasons,Chronological observation of shell domain of norovirus GII.4 major structural protein VP1, Arch. Virol. 155 (1), 111-115 (2010),Jpn. J. Infect. Dis. 63 (5), 376-378 (2010)
AB504317.1	1623	Japan	2006.5	Fukuda,S., Takao,S., Shigemoto,N., Tanizawa,Y., Seno,M., Transition of genotypes associated with norovirus gastroenteritis outbreaks in a limited area of Japan, Hiroshima Prefecture, during eight epidemic seasons,Chronological observation of shell domain of norovirus GII.4 major structural protein VP1, Arch. Virol. 155 (1), 111-115 (2010),Jpn. J. Infect. Dis. 63 (5), 376-378 (2010)
AB504318.1	1623	Japan	2006.5	Fukuda,S., Takao,S., Shigemoto,N., Tanizawa,Y., Seno,M., Transition of genotypes associated with norovirus gastroenteritis outbreaks in a limited area of Japan, Hiroshima Prefecture, during eight epidemic seasons,Chronological observation of shell domain of norovirus GII.4 major structural protein VP1, Arch. Virol. 155 (1), 111-115 (2010),Jpn. J. Infect. Dis. 63 (5), 376-378 (2010)
AB504319.1	1623	Japan	2006.5	Fukuda,S., Takao,S., Shigemoto,N., Tanizawa,Y., Seno,M., Transition of genotypes associated with norovirus gastroenteritis outbreaks in a limited area of Japan, Hiroshima Prefecture, during eight epidemic seasons,Chronological observation of shell domain of norovirus GII.4 major structural protein VP1, Arch. Virol. 155 (1), 111-115 (2010),Jpn. J. Infect. Dis. 63 (5), 376-378 (2010)
AB504320.1	1623	Japan	2006.5	Fukuda,S., Takao,S., Shigemoto,N., Tanizawa,Y., Seno,M., Transition of genotypes associated with norovirus gastroenteritis outbreaks in a limited area of Japan, Hiroshima Prefecture, during eight epidemic seasons,Chronological observation of shell domain of norovirus GII.4 major structural protein VP1, Arch. Virol. 155 (1), 111-115 (2010),Jpn. J. Infect. Dis. 63 (5), 376-378 (2010)
AB504321.1	1623	Japan	2006.5	Fukuda,S., Takao,S., Shigemoto,N., Tanizawa,Y., Seno,M., Transition of genotypes associated with norovirus gastroenteritis outbreaks in a limited area of Japan, Hiroshima Prefecture, during eight epidemic seasons,Chronological observation of shell domain of norovirus GII.4 major structural protein VP1, Arch. Virol. 155 (1), 111-115 (2010),Jpn. J. Infect. Dis. 63 (5), 376-378 (2010)
AB504322.1	1623	Japan	2007.5	Fukuda,S., Takao,S., Shigemoto,N., Tanizawa,Y., Seno,M., Transition of genotypes associated with norovirus gastroenteritis outbreaks in a limited area of Japan, Hiroshima Prefecture, during eight epidemic seasons,Chronological observation of shell domain of norovirus GII.4 major structural protein VP1, Arch. Virol. 155 (1), 111-115 (2010),Jpn. J. Infect. Dis. 63 (5), 376-378 (2010)
AB504323.1	1623	Japan	2007.5	Fukuda,S., Takao,S., Shigemoto,N., Tanizawa,Y., Seno,M., Transition of genotypes associated with norovirus gastroenteritis outbreaks in a limited area of Japan, Hiroshima Prefecture, during eight epidemic seasons,Chronological observation of shell domain of norovirus GII.4 major structural protein VP1, Arch. Virol. 155 (1), 111-115 (2010),Jpn. J. Infect. Dis. 63 (5), 376-378 (2010)
AB504324.1	1623	Japan	2007.5	Fukuda,S., Takao,S., Shigemoto,N., Tanizawa,Y., Seno,M., Transition of genotypes associated with norovirus gastroenteritis outbreaks in a limited area of Japan, Hiroshima Prefecture, during eight epidemic seasons,Chronological observation of shell domain of norovirus GII.4 major structural protein VP1, Arch. Virol. 155 (1), 111-115 (2010),Jpn. J. Infect. Dis. 63 (5), 376-378 (2010)
AB504325.1	1623	Japan	2007.5	Fukuda,S., Takao,S., Shigemoto,N., Tanizawa,Y., Seno,M., Transition of genotypes associated with norovirus gastroenteritis outbreaks in a limited area of Japan, Hiroshima Prefecture, during eight epidemic seasons,Chronological observation of shell domain of norovirus GII.4 major structural protein VP1, Arch. Virol. 155 (1), 111-115 (2010),Jpn. J. Infect. Dis. 63 (5), 376-378 (2010)
AB504326.1	1623	Japan	2007.5	Fukuda,S., Takao,S., Shigemoto,N., Tanizawa,Y., Seno,M., Transition of genotypes associated with norovirus gastroenteritis outbreaks in a limited area of Japan, Hiroshima Prefecture, during eight epidemic seasons,Chronological observation of shell domain of norovirus GII.4 major structural protein VP1, Arch. Virol. 155 (1), 111-115 (2010),Jpn. J. Infect. Dis. 63 (5), 376-378 (2010)
AB504327.1	1623	Japan	2007.5	Fukuda,S., Takao,S., Shigemoto,N., Tanizawa,Y., Seno,M., Transition of genotypes associated with norovirus gastroenteritis outbreaks in a limited area of Japan, Hiroshima Prefecture, during eight epidemic seasons,Chronological observation of shell domain of norovirus GII.4 major structural protein VP1, Arch. Virol. 155 (1), 111-115 (2010),Jpn. J. Infect. Dis. 63 (5), 376-378 (2010)
AB504328.1	1623	Japan	2007.5	Fukuda,S., Takao,S., Shigemoto,N., Tanizawa,Y., Seno,M., Transition of genotypes associated with norovirus gastroenteritis outbreaks in a limited area of Japan, Hiroshima Prefecture, during eight epidemic seasons,Chronological observation of shell domain of norovirus GII.4 major structural protein VP1, Arch. Virol. 155 (1), 111-115 (2010),Jpn. J. Infect. Dis. 63 (5), 376-378 (2010)
AB504329.1	1623	Japan	2008.5	Fukuda,S., Takao,S., Shigemoto,N., Tanizawa,Y., Seno,M., Transition of genotypes associated with norovirus gastroenteritis outbreaks in a limited area of Japan, Hiroshima Prefecture, during eight epidemic seasons,Chronological observation of shell domain of norovirus GII.4 major structural protein VP1, Arch. Virol. 155 (1), 111-115 (2010),Jpn. J. Infect. Dis. 63 (5), 376-378 (2010)
AB504330.1	1623	Japan	2008.5	Fukuda,S., Takao,S., Shigemoto,N., Tanizawa,Y., Seno,M., Transition of genotypes associated with norovirus gastroenteritis outbreaks in a limited area of Japan, Hiroshima Prefecture, during eight epidemic seasons,Chronological observation of shell domain of norovirus GII.4 major structural protein VP1, Arch. Virol. 155 (1), 111-115 (2010),Jpn. J. Infect. Dis. 63 (5), 376-378 (2010)
AB535750.1	1623	Japan	2009.5	Seto,Y., Iritani,N., Ishibashi,K., Direct submission
AB541201.1	7509	Japan	2007.5	Motomura,K., Yokoyama,M., Ode,H., Nakamura,H., Mori,H., K,a,T., Direct submission
AB541202.1	7509	Japan	2008.5	Motomura,K., Yokoyama,M., Ode,H., Nakamura,H., Mori,H., K,a,T., Direct submission
AB541203.1	7509	Japan	2007.5	Motomura,K., Yokoyama,M., Ode,H., Nakamura,H., Mori,H., K,a,T., Direct submission
AB541204.1	7509	Japan	2008.5	Motomura,K., Yokoyama,M., Ode,H., Nakamura,H., Mori,H., K,a,T., Direct submission
AB541205.1	7509	Japan	2007.5	Motomura,K., Yokoyama,M., Ode,H., Nakamura,H., Mori,H., K,a,T., Direct submission
AB541206.1	7509	Japan	2008.5	Motomura,K., Yokoyama,M., Ode,H., Nakamura,H., Mori,H., K,a,T., Direct submission
AB541207.1	7509	Japan	2007.5	Motomura,K., Yokoyama,M., Ode,H., Nakamura,H., Mori,H., K,a,T., Direct submission
AB541208.1	7509	Japan	2008.5	Motomura,K., Yokoyama,M., Ode,H., Nakamura,H., Mori,H., K,a,T., Direct submission
AB541209.1	7509	Japan	2007.5	Motomura,K., Yokoyama,M., Ode,H., Nakamura,H., Mori,H., K,a,T., Direct submission
AB541210.1	7509	Japan	2008.5	Motomura,K., Yokoyama,M., Ode,H., Nakamura,H., Mori,H., K,a,T., Direct submission
AB541211.1	7509	Japan	2007.5	Motomura,K., Yokoyama,M., Ode,H., Nakamura,H., Mori,H., K,a,T., Direct submission
AB541212.1	7404	Japan	2008.5	Motomura,K., Yokoyama,M., Ode,H., Nakamura,H., Mori,H., K,a,T., Direct submission
AB541213.1	7509	Japan	2008.5	Motomura,K., Yokoyama,M., Ode,H., Nakamura,H., Mori,H., K,a,T., Direct submission
AB541214.1	7509	Japan	2007.5	Motomura,K., Yokoyama,M., Ode,H., Nakamura,H., Mori,H., K,a,T., Direct submission
AB541215.1	7509	Japan	2008.5	Motomura,K., Yokoyama,M., Ode,H., Nakamura,H., Mori,H., K,a,T., Direct submission
AB541216.1	7509	Japan	2008.5	Motomura,K., Yokoyama,M., Ode,H., Nakamura,H., Mori,H., K,a,T., Direct submission
AB541217.1	7509	Japan	2007.5	Motomura,K., Yokoyama,M., Ode,H., Nakamura,H., Mori,H., K,a,T., Direct submission
AB541218.1	7509	Japan	2007.5	Motomura,K., Yokoyama,M., Ode,H., Nakamura,H., Mori,H., K,a,T., Direct submission
AB541219.1	7509	Japan	2008.5	Motomura,K., Yokoyama,M., Ode,H., Nakamura,H., Mori,H., K,a,T., Direct submission
AB541220.1	7509	Japan	2007.5	Motomura,K., Yokoyama,M., Ode,H., Nakamura,H., Mori,H., K,a,T., Direct submission
AB541221.1	7404	Japan	2008.5	Motomura,K., Yokoyama,M., Ode,H., Nakamura,H., Mori,H., K,a,T., Direct submission
AB541222.1	7509	Japan	2007.5	Motomura,K., Yokoyama,M., Ode,H., Nakamura,H., Mori,H., K,a,T., Direct submission
AB541223.1	7509	Japan	2008.5	Motomura,K., Yokoyama,M., Ode,H., Nakamura,H., Mori,H., K,a,T., Direct submission
AB541224.1	7509	Japan	2007.5	Motomura,K., Yokoyama,M., Ode,H., Nakamura,H., Mori,H., K,a,T., Direct submission
AB541225.1	7509	Japan	2008.5	Motomura,K., Yokoyama,M., Ode,H., Nakamura,H., Mori,H., K,a,T., Direct submission
AB541226.1	7509	Japan	2007.5	Motomura,K., Yokoyama,M., Ode,H., Nakamura,H., Mori,H., K,a,T., Direct submission
AB541227.1	7509	Japan	2008.5	Motomura,K., Yokoyama,M., Ode,H., Nakamura,H., Mori,H., K,a,T., Direct submission
AB541228.1	7509	Japan	2007.5	Motomura,K., Yokoyama,M., Ode,H., Nakamura,H., Mori,H., K,a,T., Direct submission
AB541229.1	7509	Japan	2008.5	Motomura,K., Yokoyama,M., Ode,H., Nakamura,H., Mori,H., K,a,T., Direct submission
AB541230.1	7509	Japan	2007.5	Motomura,K., Yokoyama,M., Ode,H., Nakamura,H., Mori,H., K,a,T., Direct submission
AB541231.1	7509	Japan	2008.5	Motomura,K., Yokoyama,M., Ode,H., Nakamura,H., Mori,H., K,a,T., Direct submission
AB541232.1	7509	Japan	2007.5	Motomura,K., Yokoyama,M., Ode,H., Nakamura,H., Mori,H., K,a,T., Direct submission
AB541233.1	7497	Japan	2008.5	Motomura,K., Yokoyama,M., Ode,H., Nakamura,H., Mori,H., K,a,T., Direct submission
AB541234.1	7509	Japan	2007.5	Motomura,K., Yokoyama,M., Ode,H., Nakamura,H., Mori,H., K,a,T., Direct submission
AB541235.1	7509	Japan	2008.5	Motomura,K., Yokoyama,M., Ode,H., Nakamura,H., Mori,H., K,a,T., Direct submission
AB541236.1	7509	Japan	2007.5	Motomura,K., Yokoyama,M., Ode,H., Nakamura,H., Mori,H., K,a,T., Direct submission
AB541237.1	7509	Japan	2008.5	Motomura,K., Yokoyama,M., Ode,H., Nakamura,H., Mori,H., K,a,T., Direct submission
AB541238.1	7509	Japan	2007.5	Motomura,K., Yokoyama,M., Ode,H., Nakamura,H., Mori,H., K,a,T., Direct submission
AB541239.1	7509	Japan	2007.5	Motomura,K., Yokoyama,M., Ode,H., Nakamura,H., Mori,H., K,a,T., Direct submission
AB541240.1	7509	Japan	2008.5	Motomura,K., Yokoyama,M., Ode,H., Nakamura,H., Mori,H., K,a,T., Direct submission
AB541241.1	7509	Japan	2007.5	Motomura,K., Yokoyama,M., Ode,H., Nakamura,H., Mori,H., K,a,T., Direct submission
AB541242.1	7509	Japan	2008.5	Motomura,K., Yokoyama,M., Ode,H., Nakamura,H., Mori,H., K,a,T., Direct submission
AB541243.1	7509	Japan	2008.5	Motomura,K., Yokoyama,M., Ode,H., Nakamura,H., Mori,H., K,a,T., Direct submission
AB541244.1	7509	Japan	2008.5	Motomura,K., Yokoyama,M., Ode,H., Nakamura,H., Mori,H., K,a,T., Direct submission
AB541245.1	7509	Japan	2007.5	Motomura,K., Yokoyama,M., Ode,H., Nakamura,H., Mori,H., K,a,T., Direct submission
AB541246.1	7509	Japan	2008.5	Motomura,K., Yokoyama,M., Ode,H., Nakamura,H., Mori,H., K,a,T., Direct submission
AB541247.1	7509	Japan	2007.5	Motomura,K., Yokoyama,M., Ode,H., Nakamura,H., Mori,H., K,a,T., Direct submission
AB541248.1	7509	Japan	2008.5	Motomura,K., Yokoyama,M., Ode,H., Nakamura,H., Mori,H., K,a,T., Direct submission
AB541249.1	7509	Japan	2007.5	Motomura,K., Yokoyama,M., Ode,H., Nakamura,H., Mori,H., K,a,T., Direct submission
AB541250.1	7509	Japan	2008.5	Motomura,K., Yokoyama,M., Ode,H., Nakamura,H., Mori,H., K,a,T., Direct submission
AB541251.1	7509	Japan	2007.5	Motomura,K., Yokoyama,M., Ode,H., Nakamura,H., Mori,H., K,a,T., Direct submission
AB541252.1	7509	Japan	2008.5	Motomura,K., Yokoyama,M., Ode,H., Nakamura,H., Mori,H., K,a,T., Direct submission
AB541253.1	7509	Japan	2007.5	Motomura,K., Yokoyama,M., Ode,H., Nakamura,H., Mori,H., K,a,T., Direct submission
AB541254.1	7509	Japan	2008.5	Motomura,K., Yokoyama,M., Ode,H., Nakamura,H., Mori,H., K,a,T., Direct submission
AB541255.1	7509	Japan	2007.5	Motomura,K., Yokoyama,M., Ode,H., Nakamura,H., Mori,H., K,a,T., Direct submission
AB541256.1	7509	Japan	2008.5	Motomura,K., Yokoyama,M., Ode,H., Nakamura,H., Mori,H., K,a,T., Direct submission
AB541257.1	7509	Japan	2007.5	Motomura,K., Yokoyama,M., Ode,H., Nakamura,H., Mori,H., K,a,T., Direct submission
AB541258.1	7509	Japan	2008.5	Motomura,K., Yokoyama,M., Ode,H., Nakamura,H., Mori,H., K,a,T., Direct submission
AB541259.1	7509	Japan	2008.5	Motomura,K., Yokoyama,M., Ode,H., Nakamura,H., Mori,H., K,a,T., Direct submission
AB541260.1	7509	Japan	2007.5	Motomura,K., Yokoyama,M., Ode,H., Nakamura,H., Mori,H., K,a,T., Direct submission
AB541261.1	7509	Japan	2008.5	Motomura,K., Yokoyama,M., Ode,H., Nakamura,H., Mori,H., K,a,T., Direct submission
AB541262.1	7509	Japan	2007.5	Motomura,K., Yokoyama,M., Ode,H., Nakamura,H., Mori,H., K,a,T., Direct submission
AB541263.1	7509	Japan	2008.5	Motomura,K., Yokoyama,M., Ode,H., Nakamura,H., Mori,H., K,a,T., Direct submission
AB541264.1	7509	Japan	2008.5	Motomura,K., Yokoyama,M., Ode,H., Nakamura,H., Mori,H., K,a,T., Direct submission
AB541265.1	7509	Japan	2007.5	Motomura,K., Yokoyama,M., Ode,H., Nakamura,H., Mori,H., K,a,T., Direct submission
AB541266.1	7509	Japan	2008.5	Motomura,K., Yokoyama,M., Ode,H., Nakamura,H., Mori,H., K,a,T., Direct submission
AB541267.1	7509	Japan	2007.5	Motomura,K., Yokoyama,M., Ode,H., Nakamura,H., Mori,H., K,a,T., Direct submission
AB541268.1	7509	Japan	2008.5	Motomura,K., Yokoyama,M., Ode,H., Nakamura,H., Mori,H., K,a,T., Direct submission
AB541269.1	7509	Japan	2008.5	Motomura,K., Yokoyama,M., Ode,H., Nakamura,H., Mori,H., K,a,T., Direct submission
AB541270.1	7509	Japan	2007.5	Motomura,K., Yokoyama,M., Ode,H., Nakamura,H., Mori,H., K,a,T., Direct submission
AB541271.1	7509	Japan	2007.5	Motomura,K., Yokoyama,M., Ode,H., Nakamura,H., Mori,H., K,a,T., Direct submission
AB541272.1	7509	Japan	2008.5	Motomura,K., Yokoyama,M., Ode,H., Nakamura,H., Mori,H., K,a,T., Direct submission
AB541273.1	7509	Japan	2007.5	Motomura,K., Yokoyama,M., Ode,H., Nakamura,H., Mori,H., K,a,T., Direct submission
AB541274.1	7509	Japan	2008.5	Motomura,K., Yokoyama,M., Ode,H., Nakamura,H., Mori,H., K,a,T., Direct submission
AB541275.1	7506	Japan	2007.5	Motomura,K., Yokoyama,M., Ode,H., Nakamura,H., Mori,H., K,a,T., Direct submission
AB541276.1	7509	Japan	2008.5	Motomura,K., Yokoyama,M., Ode,H., Nakamura,H., Mori,H., K,a,T., Direct submission
AB541277.1	7509	Japan	2007.5	Motomura,K., Yokoyama,M., Ode,H., Nakamura,H., Mori,H., K,a,T., Direct submission
AB541278.1	7509	Japan	2007.5	Motomura,K., Yokoyama,M., Ode,H., Nakamura,H., Mori,H., K,a,T., Direct submission
AB541279.1	7509	Japan	2007.5	Motomura,K., Yokoyama,M., Ode,H., Nakamura,H., Mori,H., K,a,T., Direct submission
AB541280.1	7509	Japan	2007.5	Motomura,K., Yokoyama,M., Ode,H., Nakamura,H., Mori,H., K,a,T., Direct submission
AB541281.1	7509	Japan	2007.5	Motomura,K., Yokoyama,M., Ode,H., Nakamura,H., Mori,H., K,a,T., Direct submission
AB541282.1	7509	Japan	2007.5	Motomura,K., Yokoyama,M., Ode,H., Nakamura,H., Mori,H., K,a,T., Direct submission
AB541283.1	7509	Japan	2007.5	Motomura,K., Yokoyama,M., Ode,H., Nakamura,H., Mori,H., K,a,T., Direct submission
AB541284.1	7509	Japan	2008.5	Motomura,K., Yokoyama,M., Ode,H., Nakamura,H., Mori,H., K,a,T., Direct submission
AB541285.1	7509	Japan	2008.5	Motomura,K., Yokoyama,M., Ode,H., Nakamura,H., Mori,H., K,a,T., Direct submission
AB541286.1	7509	Japan	2008.5	Motomura,K., Yokoyama,M., Ode,H., Nakamura,H., Mori,H., K,a,T., Direct submission
AB541287.1	7509	Japan	2008.5	Motomura,K., Yokoyama,M., Ode,H., Nakamura,H., Mori,H., K,a,T., Direct submission
AB541288.1	7509	Japan	2007.5	Motomura,K., Yokoyama,M., Ode,H., Nakamura,H., Mori,H., K,a,T., Direct submission
AB541289.1	7509	Japan	2008.5	Motomura,K., Yokoyama,M., Ode,H., Nakamura,H., Mori,H., K,a,T., Direct submission
AB541290.1	7509	Japan	2007.5	Motomura,K., Yokoyama,M., Ode,H., Nakamura,H., Mori,H., K,a,T., Direct submission
AB541291.1	7509	Japan	2008.5	Motomura,K., Yokoyama,M., Ode,H., Nakamura,H., Mori,H., K,a,T., Direct submission
AB541292.1	7509	Japan	2007.5	Motomura,K., Yokoyama,M., Ode,H., Nakamura,H., Mori,H., K,a,T., Direct submission
AB541293.1	7509	Japan	2008.5	Motomura,K., Yokoyama,M., Ode,H., Nakamura,H., Mori,H., K,a,T., Direct submission
AB541294.1	7509	Japan	2007.5	Motomura,K., Yokoyama,M., Ode,H., Nakamura,H., Mori,H., K,a,T., Direct submission
AB541295.1	7509	Japan	2008.5	Motomura,K., Yokoyama,M., Ode,H., Nakamura,H., Mori,H., K,a,T., Direct submission
AB541296.1	7509	Japan	2007.5	Motomura,K., Yokoyama,M., Ode,H., Nakamura,H., Mori,H., K,a,T., Direct submission
AB541297.1	7509	Japan	2008.5	Motomura,K., Yokoyama,M., Ode,H., Nakamura,H., Mori,H., K,a,T., Direct submission
AB541298.1	7509	Japan	2008.5	Motomura,K., Yokoyama,M., Ode,H., Nakamura,H., Mori,H., K,a,T., Direct submission
AB541299.1	7509	Japan	2008.5	Motomura,K., Yokoyama,M., Ode,H., Nakamura,H., Mori,H., K,a,T., Direct submission
AB541300.1	7263	Japan	2008.5	Motomura,K., Yokoyama,M., Ode,H., Nakamura,H., Mori,H., K,a,T., Direct submission
AB541301.1	7509	Japan	2007.5	Motomura,K., Yokoyama,M., Ode,H., Nakamura,H., Mori,H., K,a,T., Direct submission
AB541302.1	7509	Japan	2008.5	Motomura,K., Yokoyama,M., Ode,H., Nakamura,H., Mori,H., K,a,T., Direct submission
AB541303.1	7509	Japan	2007.5	Motomura,K., Yokoyama,M., Ode,H., Nakamura,H., Mori,H., K,a,T., Direct submission
AB541304.1	7509	Japan	2008.5	Motomura,K., Yokoyama,M., Ode,H., Nakamura,H., Mori,H., K,a,T., Direct submission
AB541305.1	7512	Japan	2007.5	Motomura,K., Yokoyama,M., Ode,H., Nakamura,H., Mori,H., K,a,T., Direct submission
AB541306.1	7509	Japan	2008.5	Motomura,K., Yokoyama,M., Ode,H., Nakamura,H., Mori,H., K,a,T., Direct submission
AB541307.1	7509	Japan	2008.5	Motomura,K., Yokoyama,M., Ode,H., Nakamura,H., Mori,H., K,a,T., Direct submission
AB541308.1	7509	Japan	2007.5	Motomura,K., Yokoyama,M., Ode,H., Nakamura,H., Mori,H., K,a,T., Direct submission
AB541309.1	7509	Japan	2007.5	Motomura,K., Yokoyama,M., Ode,H., Nakamura,H., Mori,H., K,a,T., Direct submission
AB541310.1	7509	Japan	2008.5	Motomura,K., Yokoyama,M., Ode,H., Nakamura,H., Mori,H., K,a,T., Direct submission
AB541311.1	7509	Japan	2007.5	Motomura,K., Yokoyama,M., Ode,H., Nakamura,H., Mori,H., K,a,T., Direct submission
AB541312.1	7509	Japan	2008.5	Motomura,K., Yokoyama,M., Ode,H., Nakamura,H., Mori,H., K,a,T., Direct submission
AB541313.1	7509	Japan	2007.5	Motomura,K., Yokoyama,M., Ode,H., Nakamura,H., Mori,H., K,a,T., Direct submission
AB541314.1	7509	Japan	2008.5	Motomura,K., Yokoyama,M., Ode,H., Nakamura,H., Mori,H., K,a,T., Direct submission
AB541315.1	7509	Japan	2007.5	Motomura,K., Yokoyama,M., Ode,H., Nakamura,H., Mori,H., K,a,T., Direct submission
AB541316.1	7509	Japan	2008.5	Motomura,K., Yokoyama,M., Ode,H., Nakamura,H., Mori,H., K,a,T., Direct submission
AB541317.1	7509	Japan	2007.5	Motomura,K., Yokoyama,M., Ode,H., Nakamura,H., Mori,H., K,a,T., Direct submission
AB541318.1	7509	Japan	2008.5	Motomura,K., Yokoyama,M., Ode,H., Nakamura,H., Mori,H., K,a,T., Direct submission
AB541319.1	7509	Japan	2007.5	Motomura,K., Yokoyama,M., Ode,H., Nakamura,H., Mori,H., K,a,T., Direct submission
AB541320.1	7509	Japan	2008.5	Motomura,K., Yokoyama,M., Ode,H., Nakamura,H., Mori,H., K,a,T., Direct submission
AB541321.1	7509	Japan	2007.5	Motomura,K., Yokoyama,M., Ode,H., Nakamura,H., Mori,H., K,a,T., Direct submission
AB541322.1	7509	Japan	2008.5	Motomura,K., Yokoyama,M., Ode,H., Nakamura,H., Mori,H., K,a,T., Direct submission
AB541323.1	7509	Japan	2007.5	Motomura,K., Yokoyama,M., Ode,H., Nakamura,H., Mori,H., K,a,T., Direct submission
AB541324.1	7509	Japan	2008.5	Motomura,K., Yokoyama,M., Ode,H., Nakamura,H., Mori,H., K,a,T., Direct submission
AB541325.1	7509	Japan	2007.5	Motomura,K., Yokoyama,M., Ode,H., Nakamura,H., Mori,H., K,a,T., Direct submission
AB541326.1	7509	Japan	2008.5	Motomura,K., Yokoyama,M., Ode,H., Nakamura,H., Mori,H., K,a,T., Direct submission
AB541327.1	7509	Japan	2007.5	Motomura,K., Yokoyama,M., Ode,H., Nakamura,H., Mori,H., K,a,T., Direct submission
AB541328.1	7509	Japan	2008.5	Motomura,K., Yokoyama,M., Ode,H., Nakamura,H., Mori,H., K,a,T., Direct submission
AB541329.1	7509	Japan	2008.5	Motomura,K., Yokoyama,M., Ode,H., Nakamura,H., Mori,H., K,a,T., Direct submission
AB541330.1	7509	Japan	2007.5	Motomura,K., Yokoyama,M., Ode,H., Nakamura,H., Mori,H., K,a,T., Direct submission
AB541331.1	7509	Japan	2008.5	Motomura,K., Yokoyama,M., Ode,H., Nakamura,H., Mori,H., K,a,T., Direct submission
AB541332.1	7509	Japan	2007.5	Motomura,K., Yokoyama,M., Ode,H., Nakamura,H., Mori,H., K,a,T., Direct submission
AB541333.1	7509	Japan	2008.5	Motomura,K., Yokoyama,M., Ode,H., Nakamura,H., Mori,H., K,a,T., Direct submission
AB541334.1	7509	Japan	2008.5	Motomura,K., Yokoyama,M., Ode,H., Nakamura,H., Mori,H., K,a,T., Direct submission
AB541335.1	7509	Japan	2007.5	Motomura,K., Yokoyama,M., Ode,H., Nakamura,H., Mori,H., K,a,T., Direct submission
AB541336.1	7509	Japan	2008.5	Motomura,K., Yokoyama,M., Ode,H., Nakamura,H., Mori,H., K,a,T., Direct submission
AB541337.1	7509	Japan	2007.5	Motomura,K., Yokoyama,M., Ode,H., Nakamura,H., Mori,H., K,a,T., Direct submission
AB541338.1	7509	Japan	2008.5	Motomura,K., Yokoyama,M., Ode,H., Nakamura,H., Mori,H., K,a,T., Direct submission
AB541339.1	7509	Japan	2007.5	Motomura,K., Yokoyama,M., Ode,H., Nakamura,H., Mori,H., K,a,T., Direct submission
AB541340.1	7509	Japan	2008.5	Motomura,K., Yokoyama,M., Ode,H., Nakamura,H., Mori,H., K,a,T., Direct submission
AB541341.1	7509	Japan	2007.5	Motomura,K., Yokoyama,M., Ode,H., Nakamura,H., Mori,H., K,a,T., Direct submission
AB541342.1	7509	Japan	2007.5	Motomura,K., Yokoyama,M., Ode,H., Nakamura,H., Mori,H., K,a,T., Direct submission
AB541343.1	7509	Japan	2008.5	Motomura,K., Yokoyama,M., Ode,H., Nakamura,H., Mori,H., K,a,T., Direct submission
AB541344.1	7509	Japan	2007.5	Motomura,K., Yokoyama,M., Ode,H., Nakamura,H., Mori,H., K,a,T., Direct submission
AB541345.1	7509	Japan	2008.5	Motomura,K., Yokoyama,M., Ode,H., Nakamura,H., Mori,H., K,a,T., Direct submission
AB541346.1	7509	Japan	2007.5	Motomura,K., Yokoyama,M., Ode,H., Nakamura,H., Mori,H., K,a,T., Direct submission
AB541347.1	7509	Japan	2007.5	Motomura,K., Yokoyama,M., Ode,H., Nakamura,H., Mori,H., K,a,T., Direct submission
AB541348.1	7401	Japan	2008.5	Motomura,K., Yokoyama,M., Ode,H., Nakamura,H., Mori,H., K,a,T., Direct submission
AB541349.1	7509	Japan	2007.5	Motomura,K., Yokoyama,M., Ode,H., Nakamura,H., Mori,H., K,a,T., Direct submission
AB541350.1	7509	Japan	2008.5	Motomura,K., Yokoyama,M., Ode,H., Nakamura,H., Mori,H., K,a,T., Direct submission
AB541351.1	7509	Japan	2007.5	Motomura,K., Yokoyama,M., Ode,H., Nakamura,H., Mori,H., K,a,T., Direct submission
AB541352.1	7509	Japan	2007.5	Motomura,K., Yokoyama,M., Ode,H., Nakamura,H., Mori,H., K,a,T., Direct submission
AB541353.1	7509	Japan	2008.5	Motomura,K., Yokoyama,M., Ode,H., Nakamura,H., Mori,H., K,a,T., Direct submission
AB541354.1	7509	Japan	2007.5	Motomura,K., Yokoyama,M., Ode,H., Nakamura,H., Mori,H., K,a,T., Direct submission
AB541355.1	7509	Japan	2007.5	Motomura,K., Yokoyama,M., Ode,H., Nakamura,H., Mori,H., K,a,T., Direct submission
AB541356.1	7509	Japan	2008.5	Motomura,K., Yokoyama,M., Ode,H., Nakamura,H., Mori,H., K,a,T., Direct submission
AB541357.1	7512	Japan	2007.5	Motomura,K., Yokoyama,M., Ode,H., Nakamura,H., Mori,H., K,a,T., Direct submission
AB541358.1	7509	Japan	2008.5	Motomura,K., Yokoyama,M., Ode,H., Nakamura,H., Mori,H., K,a,T., Direct submission
AB541359.1	7509	Japan	2007.5	Motomura,K., Yokoyama,M., Ode,H., Nakamura,H., Mori,H., K,a,T., Direct submission
AB541360.1	7509	Japan	2008.5	Motomura,K., Yokoyama,M., Ode,H., Nakamura,H., Mori,H., K,a,T., Direct submission
AB541361.1	7509	Japan	2007.5	Motomura,K., Yokoyama,M., Ode,H., Nakamura,H., Mori,H., K,a,T., Direct submission
AB541362.1	7509	Japan	2008.5	Motomura,K., Yokoyama,M., Ode,H., Nakamura,H., Mori,H., K,a,T., Direct submission
AB543808.1	7509	Japan	2010.5	Motomura,K.,Motomura,K.,, Direct submission
AB629942.1	3258	Japan	2010.25	Mori,K., Nagano,M., Akiba,T., Hayashi,Y., Kai,A., Direct submission
AB629944.1	3257	Japan	2010.55	Mori,K., Nagano,M., Akiba,T., Hayashi,Y., Kai,A., Direct submission
AB629945.1	3261	Japan	2010.87	Mori,K., Nagano,M., Akiba,T., Hayashi,Y., Kai,A., Direct submission
AB663684.1	1623	Japan	2010.04	Yoda,T., Suzuki,Y., Aoyama,I., Yamazaki,K., Nakata,S., Takahashi,K., No crucial amino acid changes in the predicted histo blood group antigen-binding sites of norovirus genotype GII.4 capsid between non-secretors and secretors origin might suggest an alternative route of infection or existence of coincidental molecules, J. Med. Microbiol. 64 (12), 1544-1547 (2015)
AB663685.1	1623	Japan	2010.04	Yoda,T., Suzuki,Y., Aoyama,I., Yamazaki,K., Nakata,S., Takahashi,K., No crucial amino acid changes in the predicted histo blood group antigen-binding sites of norovirus genotype GII.4 capsid between non-secretors and secretors origin might suggest an alternative route of infection or existence of coincidental molecules, J. Med. Microbiol. 64 (12), 1544-1547 (2015)
AB663686.1	1623	Japan	2010.12	Yoda,T., Suzuki,Y., Aoyama,I., Yamazaki,K., Nakata,S., Takahashi,K., No crucial amino acid changes in the predicted histo blood group antigen-binding sites of norovirus genotype GII.4 capsid between non-secretors and secretors origin might suggest an alternative route of infection or existence of coincidental molecules, J. Med. Microbiol. 64 (12), 1544-1547 (2015)
AB663687.1	1623	Japan	2010.12	Yoda,T., Suzuki,Y., Aoyama,I., Yamazaki,K., Nakata,S., Takahashi,K., No crucial amino acid changes in the predicted histo blood group antigen-binding sites of norovirus genotype GII.4 capsid between non-secretors and secretors origin might suggest an alternative route of infection or existence of coincidental molecules, J. Med. Microbiol. 64 (12), 1544-1547 (2015)
AB665364.1	7542	Japan	2007.12	Yoda,T., Suzuki,Y., Aoyama,I., Yamazaki,K., Nakata,S., Takahashi,K., No crucial amino acid changes in the predicted histo blood group antigen-binding sites of norovirus genotype GII.4 capsid between non-secretors and secretors origin might suggest an alternative route of infection or existence of coincidental molecules, J. Med. Microbiol. 64 (12), 1544-1547 (2015)
AB668028.1	2429	Japan	2006.91	Miura,T., Sano,D., Suenaga,A., Yoshimura,T., Fuzawa,M., Nakagomi,T., Nakagomi,O., Okabe,S., Histo-blood group antigen-like substances of human enteric bacteria as specific adsorbents for human noroviruses, J. Virol. 87 (17), 9441-9451 (2013)
AB684675.1	4881	Japan	1975.21	Mori,K., Chu,P.Y., Motomura,K., Somura,Y., Nagano,M., Kimoto,K., Akiba,T., Kai,A., Sadamasu,K., Genomic analysis of the evolutionary lineage of Norovirus GII.4 from archival specimens during 1975-1987 in Tokyo,Detection of Enteric Viruses in Fecal Specimens from Nonbacterial Foodborne Gastroenteritis Outbreaks in Tokyo, Japan between 1966 and 1983, J. Med. Virol. 89 (2), 363-367 (2017),Jpn. J. In…
AB684704.1	4880	Japan	1980.88	Mori,K., Chu,P.Y., Motomura,K., Somura,Y., Nagano,M., Kimoto,K., Akiba,T., Kai,A., Sadamasu,K., Genomic analysis of the evolutionary lineage of Norovirus GII.4 from archival specimens during 1975-1987 in Tokyo,Detection of Enteric Viruses in Fecal Specimens from Nonbacterial Foodborne Gastroenteritis Outbreaks in Tokyo, Japan between 1966 and 1983, J. Med. Virol. 89 (2), 363-367 (2017),Jpn. J. In…
AB684705.1	4879	Japan	1980.88	Mori,K., Chu,P.Y., Motomura,K., Somura,Y., Nagano,M., Kimoto,K., Akiba,T., Kai,A., Sadamasu,K., Genomic analysis of the evolutionary lineage of Norovirus GII.4 from archival specimens during 1975-1987 in Tokyo,Detection of Enteric Viruses in Fecal Specimens from Nonbacterial Foodborne Gastroenteritis Outbreaks in Tokyo, Japan between 1966 and 1983, J. Med. Virol. 89 (2), 363-367 (2017),Jpn. J. In…
AB684720.1	2778	Japan	1983.12	Mori,K., Chu,P.Y., Motomura,K., Somura,Y., Nagano,M., Kimoto,K., Akiba,T., Kai,A., Sadamasu,K., Genomic analysis of the evolutionary lineage of Norovirus GII.4 from archival specimens during 1975-1987 in Tokyo,Detection of Enteric Viruses in Fecal Specimens from Nonbacterial Foodborne Gastroenteritis Outbreaks in Tokyo, Japan between 1966 and 1983, J. Med. Virol. 89 (2), 363-367 (2017),Jpn. J. In…
AB933644.1	7509	Japan	2009.5	Sato,H., Yokoyama,M., Motomura,K., Direct submission
AB933645.1	7509	Japan	2009.5	Sato,H., Yokoyama,M., Motomura,K., Direct submission
AB933646.1	7509	Japan	2009.5	Sato,H., Yokoyama,M., Motomura,K., Direct submission
AB933647.1	7509	Japan	2009.5	Sato,H., Yokoyama,M., Motomura,K., Direct submission
AB933648.1	7509	Japan	2009.5	Sato,H., Yokoyama,M., Motomura,K., Direct submission
AB933649.1	7509	Japan	2009.5	Sato,H., Yokoyama,M., Motomura,K., Direct submission
AB933650.1	7509	Japan	2009.5	Sato,H., Yokoyama,M., Motomura,K., Direct submission
AB933651.1	7509	Japan	2009.5	Sato,H., Yokoyama,M., Motomura,K., Direct submission
AB933652.1	7509	Japan	2009.5	Sato,H., Yokoyama,M., Motomura,K., Direct submission
AB933653.1	7509	Japan	2009.5	Sato,H., Yokoyama,M., Motomura,K., Direct submission
AB933654.1	7509	Japan	2009.5	Sato,H., Yokoyama,M., Motomura,K., Direct submission
AB933655.1	7509	Japan	2009.5	Sato,H., Yokoyama,M., Motomura,K., Direct submission
AB933656.1	7509	Japan	2009.5	Sato,H., Yokoyama,M., Motomura,K., Direct submission
AB933657.1	7509	Japan	2010.5	Sato,H., Yokoyama,M., Motomura,K., Direct submission
AB933658.1	7509	Japan	2010.5	Sato,H., Yokoyama,M., Motomura,K., Direct submission
AB933659.1	7509	Japan	2010.5	Sato,H., Yokoyama,M., Motomura,K., Direct submission
AB933660.1	7509	Japan	2010.5	Sato,H., Yokoyama,M., Motomura,K., Direct submission
AB933661.1	7509	Japan	2010.5	Sato,H., Yokoyama,M., Motomura,K., Direct submission
AB933662.1	7509	Japan	2010.5	Sato,H., Yokoyama,M., Motomura,K., Direct submission
AB933663.1	7509	Japan	2010.5	Sato,H., Yokoyama,M., Motomura,K., Direct submission
AB933664.1	7509	Japan	2010.5	Sato,H., Yokoyama,M., Motomura,K., Direct submission
AB933665.1	7509	Japan	2010.5	Sato,H., Yokoyama,M., Motomura,K., Direct submission
AB933666.1	7509	Japan	2010.5	Sato,H., Yokoyama,M., Motomura,K., Direct submission
AB933667.1	7509	Japan	2010.5	Sato,H., Yokoyama,M., Motomura,K., Direct submission
AB933668.1	7509	Japan	2010.5	Sato,H., Yokoyama,M., Motomura,K., Direct submission
AB933669.1	7509	Japan	2010.5	Sato,H., Yokoyama,M., Motomura,K., Direct submission
AB933670.1	7509	Japan	2010.5	Sato,H., Yokoyama,M., Motomura,K., Direct submission
AB933671.1	7509	Japan	2010.5	Sato,H., Yokoyama,M., Motomura,K., Direct submission
AB933672.1	7509	Japan	2010.5	Sato,H., Yokoyama,M., Motomura,K., Direct submission
AB933673.1	7509	Japan	2010.5	Sato,H., Yokoyama,M., Motomura,K., Direct submission
AB933674.1	7509	Japan	2010.5	Sato,H., Yokoyama,M., Motomura,K., Direct submission
AB933675.1	7509	Japan	2010.5	Sato,H., Yokoyama,M., Motomura,K., Direct submission
AB933676.1	7506	Japan	2010.5	Sato,H., Yokoyama,M., Motomura,K., Direct submission
AB933677.1	7509	Japan	2010.5	Sato,H., Yokoyama,M., Motomura,K., Direct submission
AB933678.1	7509	Japan	2010.5	Sato,H., Yokoyama,M., Motomura,K., Direct submission
AB933679.1	7509	Japan	2010.5	Sato,H., Yokoyama,M., Motomura,K., Direct submission
AB933680.1	7509	Japan	2010.5	Sato,H., Yokoyama,M., Motomura,K., Direct submission
AB933681.1	7509	Japan	2010.5	Sato,H., Yokoyama,M., Motomura,K., Direct submission
AB933682.1	7509	Japan	2010.5	Sato,H., Yokoyama,M., Motomura,K., Direct submission
AB933683.1	7509	Japan	2010.5	Sato,H., Yokoyama,M., Motomura,K., Direct submission
AB933684.1	7509	Japan	2010.5	Sato,H., Yokoyama,M., Motomura,K., Direct submission
AB933685.1	7509	Japan	2010.5	Sato,H., Yokoyama,M., Motomura,K., Direct submission
AB933686.1	7509	Japan	2010.5	Sato,H., Yokoyama,M., Motomura,K., Direct submission
AB933687.1	7509	Japan	2010.5	Sato,H., Yokoyama,M., Motomura,K., Direct submission
AB933688.1	7509	Japan	2010.5	Sato,H., Yokoyama,M., Motomura,K., Direct submission
AB933689.1	7509	Japan	2010.5	Sato,H., Yokoyama,M., Motomura,K., Direct submission
AB933690.1	7509	Japan	2010.5	Sato,H., Yokoyama,M., Motomura,K., Direct submission
AB933691.1	7509	Japan	2010.5	Sato,H., Yokoyama,M., Motomura,K., Direct submission
AB933692.1	7509	Japan	2011.5	Sato,H., Yokoyama,M., Motomura,K., Direct submission
AB933693.1	7509	Japan	2011.5	Sato,H., Yokoyama,M., Motomura,K., Direct submission
AB933694.1	7509	Japan	2011.5	Sato,H., Yokoyama,M., Motomura,K., Direct submission
AB933695.1	7509	Japan	2011.5	Sato,H., Yokoyama,M., Motomura,K., Direct submission
AB933696.1	7509	Japan	2011.5	Sato,H., Yokoyama,M., Motomura,K., Direct submission
AB933697.1	7509	Japan	2011.5	Sato,H., Yokoyama,M., Motomura,K., Direct submission
AB933698.1	7509	Japan	2011.5	Sato,H., Yokoyama,M., Motomura,K., Direct submission
AB933699.1	7509	Japan	2011.5	Sato,H., Yokoyama,M., Motomura,K., Direct submission
AB933700.1	7509	Japan	2011.5	Sato,H., Yokoyama,M., Motomura,K., Direct submission
AB933701.1	7509	Japan	2011.5	Sato,H., Yokoyama,M., Motomura,K., Direct submission
AB933702.1	7509	Japan	2011.5	Sato,H., Yokoyama,M., Motomura,K., Direct submission
AB933703.1	7509	Japan	2011.5	Sato,H., Yokoyama,M., Motomura,K., Direct submission
AB933704.1	7509	Japan	2011.5	Sato,H., Yokoyama,M., Motomura,K., Direct submission
AB933705.1	7509	Japan	2011.5	Sato,H., Yokoyama,M., Motomura,K., Direct submission
AB933706.1	7509	Japan	2011.5	Sato,H., Yokoyama,M., Motomura,K., Direct submission
AB933707.1	7509	Japan	2011.5	Sato,H., Yokoyama,M., Motomura,K., Direct submission
AB933708.1	7509	Japan	2011.5	Sato,H., Yokoyama,M., Motomura,K., Direct submission
AB933709.1	7509	Japan	2011.5	Sato,H., Yokoyama,M., Motomura,K., Direct submission
AB933710.1	7509	Japan	2011.5	Sato,H., Yokoyama,M., Motomura,K., Direct submission
AB933711.1	7509	Japan	2011.5	Sato,H., Yokoyama,M., Motomura,K., Direct submission
AB933712.1	7509	Japan	2011.5	Sato,H., Yokoyama,M., Motomura,K., Direct submission
AB933713.1	7509	Japan	2011.5	Sato,H., Yokoyama,M., Motomura,K., Direct submission
AB933714.1	7509	Japan	2011.5	Sato,H., Yokoyama,M., Motomura,K., Direct submission
AB933715.1	7509	Japan	2011.5	Sato,H., Yokoyama,M., Motomura,K., Direct submission
AB933716.1	7509	Japan	2011.5	Sato,H., Yokoyama,M., Motomura,K., Direct submission
AB933717.1	7509	Japan	2011.5	Sato,H., Yokoyama,M., Motomura,K., Direct submission
AB933718.1	7509	Japan	2011.5	Sato,H., Yokoyama,M., Motomura,K., Direct submission
AB933719.1	7509	Japan	2011.5	Sato,H., Yokoyama,M., Motomura,K., Direct submission
AB933720.1	7509	Japan	2011.5	Sato,H., Yokoyama,M., Motomura,K., Direct submission
AB933721.1	7509	Japan	2011.5	Sato,H., Yokoyama,M., Motomura,K., Direct submission
AB933722.1	7509	Japan	2011.5	Sato,H., Yokoyama,M., Motomura,K., Direct submission
AB933723.1	7509	Japan	2011.5	Sato,H., Yokoyama,M., Motomura,K., Direct submission
AB933724.1	7509	Japan	2011.5	Sato,H., Yokoyama,M., Motomura,K., Direct submission
AB933725.1	7509	Japan	2011.5	Sato,H., Yokoyama,M., Motomura,K., Direct submission
AB933726.1	7509	Japan	2011.5	Sato,H., Yokoyama,M., Motomura,K., Direct submission
AB933727.1	7509	Japan	2011.5	Sato,H., Yokoyama,M., Motomura,K., Direct submission
AB933728.1	7467	Japan	2009.5	Sato,H., Yokoyama,M., Motomura,K., Direct submission
AB933729.1	7506	Japan	2009.5	Sato,H., Yokoyama,M., Motomura,K., Direct submission
AB933730.1	7509	Japan	2009.5	Sato,H., Yokoyama,M., Motomura,K., Direct submission
AB933731.1	7509	Japan	2009.5	Sato,H., Yokoyama,M., Motomura,K., Direct submission
AB933732.1	7509	Japan	2009.5	Sato,H., Yokoyama,M., Motomura,K., Direct submission
AB933733.1	7509	Japan	2009.5	Sato,H., Yokoyama,M., Motomura,K., Direct submission
AB933734.1	7509	Japan	2009.5	Sato,H., Yokoyama,M., Motomura,K., Direct submission
AB933735.1	7509	Japan	2009.5	Sato,H., Yokoyama,M., Motomura,K., Direct submission
AB933736.1	7509	Japan	2009.5	Sato,H., Yokoyama,M., Motomura,K., Direct submission
AB933737.1	7509	Japan	2009.5	Sato,H., Yokoyama,M., Motomura,K., Direct submission
AB933738.1	7509	Japan	2009.5	Sato,H., Yokoyama,M., Motomura,K., Direct submission
AB933739.1	7509	Japan	2009.5	Sato,H., Yokoyama,M., Motomura,K., Direct submission
AB933740.1	7509	Japan	2009.5	Sato,H., Yokoyama,M., Motomura,K., Direct submission
AB933741.1	7509	Japan	2009.5	Sato,H., Yokoyama,M., Motomura,K., Direct submission
AB933742.1	7509	Japan	2009.5	Sato,H., Yokoyama,M., Motomura,K., Direct submission
AB933743.1	7509	Japan	2009.5	Sato,H., Yokoyama,M., Motomura,K., Direct submission
AB933744.1	7509	Japan	2009.5	Sato,H., Yokoyama,M., Motomura,K., Direct submission
AB933745.1	7509	Japan	2010.5	Sato,H., Yokoyama,M., Motomura,K., Direct submission
AB933746.1	7509	Japan	2009.5	Sato,H., Yokoyama,M., Motomura,K., Direct submission
AB933747.1	7509	Japan	2009.5	Sato,H., Yokoyama,M., Motomura,K., Direct submission
AB933748.1	7509	Japan	2011.5	Sato,H., Yokoyama,M., Motomura,K., Direct submission
AB933749.1	7512	Japan	2009.5	Sato,H., Yokoyama,M., Motomura,K., Direct submission
AB933750.1	7509	Japan	2009.5	Sato,H., Yokoyama,M., Motomura,K., Direct submission
AB933751.1	7509	Japan	2009.5	Sato,H., Yokoyama,M., Motomura,K., Direct submission
AB933752.1	7509	Japan	2009.5	Sato,H., Yokoyama,M., Motomura,K., Direct submission
AB933753.1	7509	Japan	2009.5	Sato,H., Yokoyama,M., Motomura,K., Direct submission
AB933754.1	7509	Japan	2009.5	Sato,H., Yokoyama,M., Motomura,K., Direct submission
AB933755.1	7509	Japan	2009.5	Sato,H., Yokoyama,M., Motomura,K., Direct submission
AB933756.1	7509	Japan	2009.5	Sato,H., Yokoyama,M., Motomura,K., Direct submission
AB933757.1	7509	Japan	2009.5	Sato,H., Yokoyama,M., Motomura,K., Direct submission
AB933758.1	7509	Japan	2011.5	Sato,H., Yokoyama,M., Motomura,K., Direct submission
AB933759.1	7509	Japan	2011.5	Sato,H., Yokoyama,M., Motomura,K., Direct submission
AB933760.1	7509	Japan	2011.5	Sato,H., Yokoyama,M., Motomura,K., Direct submission
AB933761.1	7512	Japan	2011.5	Sato,H., Yokoyama,M., Motomura,K., Direct submission
AB933762.1	7509	Japan	2011.5	Sato,H., Yokoyama,M., Motomura,K., Direct submission
AB933763.1	7512	Japan	2011.5	Sato,H., Yokoyama,M., Motomura,K., Direct submission
AB933764.1	7509	Japan	2011.5	Sato,H., Yokoyama,M., Motomura,K., Direct submission
AB933765.1	7509	Japan	2011.5	Sato,H., Yokoyama,M., Motomura,K., Direct submission
AB933766.1	7509	Japan	2011.5	Sato,H., Yokoyama,M., Motomura,K., Direct submission
AB933767.1	7509	Japan	2011.5	Sato,H., Yokoyama,M., Motomura,K., Direct submission
AB933768.1	7509	Japan	2011.5	Sato,H., Yokoyama,M., Motomura,K., Direct submission
AB933769.1	7509	Japan	2011.5	Sato,H., Yokoyama,M., Motomura,K., Direct submission
AB933770.1	7509	Japan	2011.5	Sato,H., Yokoyama,M., Motomura,K., Direct submission
AB933771.1	7509	Japan	2011.5	Sato,H., Yokoyama,M., Motomura,K., Direct submission
AB972465.1	7509	Japan	2012.5	Sato,H., Yokoyama,M., Motomura,K., Direct submission
AB972466.1	7509	Japan	2012.5	Sato,H., Yokoyama,M., Motomura,K., Direct submission
AB972467.1	7509	Japan	2012.5	Sato,H., Yokoyama,M., Motomura,K., Direct submission
AB972468.1	7509	Japan	2012.5	Sato,H., Yokoyama,M., Motomura,K., Direct submission
AB972469.1	7509	Japan	2012.5	Sato,H., Yokoyama,M., Motomura,K., Direct submission
AB972470.1	7509	Japan	2012.5	Sato,H., Yokoyama,M., Motomura,K., Direct submission
AB972471.1	7509	Japan	2012.5	Sato,H., Yokoyama,M., Motomura,K., Direct submission
AB972472.1	7452	Japan	2012.5	Sato,H., Yokoyama,M., Motomura,K., Direct submission
AB972473.1	7509	Japan	2012.5	Sato,H., Yokoyama,M., Motomura,K., Direct submission
AB972474.1	7509	Japan	2012.5	Sato,H., Yokoyama,M., Motomura,K., Direct submission
AB972475.1	7509	Japan	2012.5	Sato,H., Yokoyama,M., Motomura,K., Direct submission
AB972476.1	7509	Japan	2012.5	Sato,H., Yokoyama,M., Motomura,K., Direct submission
AB972477.1	7476	Japan	2012.5	Sato,H., Yokoyama,M., Motomura,K., Direct submission
AB972478.1	7509	Japan	2012.5	Sato,H., Yokoyama,M., Motomura,K., Direct submission
AB972479.1	7509	Japan	2012.5	Sato,H., Yokoyama,M., Motomura,K., Direct submission
AB972480.1	7509	Japan	2012.5	Sato,H., Yokoyama,M., Motomura,K., Direct submission
AB972481.1	7509	Japan	2012.5	Sato,H., Yokoyama,M., Motomura,K., Direct submission
AB972482.1	7509	Japan	2012.5	Sato,H., Yokoyama,M., Motomura,K., Direct submission
AB972483.1	7509	Japan	2012.5	Sato,H., Yokoyama,M., Motomura,K., Direct submission
AB972484.1	7509	Japan	2012.5	Sato,H., Yokoyama,M., Motomura,K., Direct submission
AB972485.1	7509	Japan	2012.5	Sato,H., Yokoyama,M., Motomura,K., Direct submission
AB972486.1	7509	Japan	2012.5	Sato,H., Yokoyama,M., Motomura,K., Direct submission
AB972487.1	7509	Japan	2012.5	Sato,H., Yokoyama,M., Motomura,K., Direct submission
AB972488.1	7509	Japan	2012.5	Sato,H., Yokoyama,M., Motomura,K., Direct submission
AB972489.1	7509	Japan	2012.5	Sato,H., Yokoyama,M., Motomura,K., Direct submission
AB972490.1	7509	Japan	2012.5	Sato,H., Yokoyama,M., Motomura,K., Direct submission
AB972491.1	7509	Japan	2012.5	Sato,H., Yokoyama,M., Motomura,K., Direct submission
AB972492.1	7509	Japan	2012.5	Sato,H., Yokoyama,M., Motomura,K., Direct submission
AB972493.1	7509	Japan	2012.5	Sato,H., Yokoyama,M., Motomura,K., Direct submission
AB972494.1	7509	Japan	2012.5	Sato,H., Yokoyama,M., Motomura,K., Direct submission
AB972495.1	7509	Japan	2012.5	Sato,H., Yokoyama,M., Motomura,K., Direct submission
AB972496.1	7509	Japan	2012.5	Sato,H., Yokoyama,M., Motomura,K., Direct submission
AB972497.1	7509	Japan	2012.5	Sato,H., Yokoyama,M., Motomura,K., Direct submission
AB972498.1	7509	Japan	2012.5	Sato,H., Yokoyama,M., Motomura,K., Direct submission
AB972499.1	7509	Japan	2011.5	Sato,H., Yokoyama,M., Motomura,K., Direct submission
AB972500.1	7509	Japan	2011.5	Sato,H., Yokoyama,M., Motomura,K., Direct submission
AB972501.1	7509	Japan	2011.5	Sato,H., Yokoyama,M., Motomura,K., Direct submission
AB972502.1	7509	Japan	2011.5	Sato,H., Yokoyama,M., Motomura,K., Direct submission
AB972503.1	7509	Japan	2011.5	Sato,H., Yokoyama,M., Motomura,K., Direct submission
AB972504.1	7509	Japan	2011.5	Sato,H., Yokoyama,M., Motomura,K., Direct submission
AB972505.1	7509	Japan	2011.5	Sato,H., Yokoyama,M., Motomura,K., Direct submission
AB972506.1	2429	Japan	2012.5	Sato,H., Yokoyama,M., Motomura,K., Direct submission
AB972507.1	2429	Japan	2012.5	Sato,H., Yokoyama,M., Motomura,K., Direct submission
AB972508.1	2429	Japan	2012.5	Sato,H., Yokoyama,M., Motomura,K., Direct submission
AB972509.1	2429	Japan	2012.5	Sato,H., Yokoyama,M., Motomura,K., Direct submission
AB972510.1	2429	Japan	2012.5	Sato,H., Yokoyama,M., Motomura,K., Direct submission
AB972511.1	2429	Japan	2012.5	Sato,H., Yokoyama,M., Motomura,K., Direct submission
AB972512.1	2429	Japan	2012.5	Sato,H., Yokoyama,M., Motomura,K., Direct submission
AB972513.1	2429	Japan	2012.5	Sato,H., Yokoyama,M., Motomura,K., Direct submission
AB972514.1	2429	Japan	2012.5	Sato,H., Yokoyama,M., Motomura,K., Direct submission
AB972515.1	2429	Japan	2012.5	Sato,H., Yokoyama,M., Motomura,K., Direct submission
AB972516.1	2429	Japan	2012.5	Sato,H., Yokoyama,M., Motomura,K., Direct submission
AB972517.1	2429	Japan	2012.5	Sato,H., Yokoyama,M., Motomura,K., Direct submission
AB972518.1	2429	Japan	2012.5	Sato,H., Yokoyama,M., Motomura,K., Direct submission
AB972519.1	2429	Japan	2012.5	Sato,H., Yokoyama,M., Motomura,K., Direct submission
AB972520.1	2429	Japan	2012.5	Sato,H., Yokoyama,M., Motomura,K., Direct submission
AB972521.1	2429	Japan	2012.5	Sato,H., Yokoyama,M., Motomura,K., Direct submission
AB972522.1	2429	Japan	2012.5	Sato,H., Yokoyama,M., Motomura,K., Direct submission
AB972523.1	2429	Japan	2012.5	Sato,H., Yokoyama,M., Motomura,K., Direct submission
AB972524.1	2429	Japan	2012.5	Sato,H., Yokoyama,M., Motomura,K., Direct submission
AB972525.1	2429	Japan	2012.5	Sato,H., Yokoyama,M., Motomura,K., Direct submission
AB972526.1	2429	Japan	2012.5	Sato,H., Yokoyama,M., Motomura,K., Direct submission
AB972527.1	2429	Japan	2012.5	Sato,H., Yokoyama,M., Motomura,K., Direct submission
AB972528.1	2429	Japan	2012.5	Sato,H., Yokoyama,M., Motomura,K., Direct submission
AB972529.1	2429	Japan	2012.5	Sato,H., Yokoyama,M., Motomura,K., Direct submission
AB972530.1	2429	Japan	2012.5	Sato,H., Yokoyama,M., Motomura,K., Direct submission
AB972531.1	2429	Japan	2012.5	Sato,H., Yokoyama,M., Motomura,K., Direct submission
AB972532.1	2429	Japan	2012.5	Sato,H., Yokoyama,M., Motomura,K., Direct submission
AB972533.1	2429	Japan	2012.5	Sato,H., Yokoyama,M., Motomura,K., Direct submission
AB974408.1	1623	Japan	2012.54	Yoda,T., Suzuki,Y., Aoyama,I., Yamazaki,K., Nakata,S., Takahashi,K., No crucial amino acid changes in the predicted histo blood group antigen-binding sites of norovirus genotype GII.4 capsid between non-secretors and secretors origin might suggest an alternative route of infection or existence of coincidental molecules, J. Med. Microbiol. 64 (12), 1544-1547 (2015)
AB983218.1	7550	Japan	2014.5	Matsushima,Y., Ishikawa,M., Shimizu,T., Komane,A., Kasuo,S., Shinohara,M., Nagasawa,K., Kimura,H., Ryo,A., Okabe,N., Haga,K., Doan,Y.H., Katayama,K., Shimizu,H., Genetic analyses of GII.17 norovirus strains in diarrheal disease outbreaks from December 2014 to March 2015 in Japan reveal a novel polymerase sequence and amino acid substitutions in the capsid region, Euro Surveill. 20 (26), 21173 (20…
AB985437.1	7533	Japan	1987.5	Mori,K., Chu,P.Y., Motomura,K., Somura,Y., Nagano,M., Kimoto,K., Akiba,T., Kai,A., Sadamasu,K., Genomic analysis of the evolutionary lineage of Norovirus GII.4 from archival specimens during 1975-1987 in Tokyo, J. Med. Virol. 89 (2), 363-367 (2017)
AB985442.1	7533	Japan	1987.5	Mori,K., Chu,P.Y., Motomura,K., Somura,Y., Nagano,M., Kimoto,K., Akiba,T., Kai,A., Sadamasu,K., Genomic analysis of the evolutionary lineage of Norovirus GII.4 from archival specimens during 1975-1987 in Tokyo, J. Med. Virol. 89 (2), 363-367 (2017)
AF080549.1	1620	USA	1996.03	Noel,J.S., Fankhauser,R.L., Ando,T., Monroe,S.S., Glass,R.I., Identification of a distinct common strain of 'Norwalk-like viruses' having a global distribution, J. Infect. Dis. 179 (6), 1334-1344 (1999)
AF080550.1	1620	USA	1996.03	Noel,J.S., Fankhauser,R.L., Ando,T., Monroe,S.S., Glass,R.I., Identification of a distinct common strain of 'Norwalk-like viruses' having a global distribution, J. Infect. Dis. 179 (6), 1334-1344 (1999)
AF080551.1	1620	Australia	1995.64	Noel,J.S., Fankhauser,R.L., Ando,T., Monroe,S.S., Glass,R.I., Identification of a distinct common strain of 'Norwalk-like viruses' having a global distribution, J. Infect. Dis. 179 (6), 1334-1344 (1999)
AF080552.1	1620	USA	1996.18	Noel,J.S., Fankhauser,R.L., Ando,T., Monroe,S.S., Glass,R.I., Identification of a distinct common strain of 'Norwalk-like viruses' having a global distribution, J. Infect. Dis. 179 (6), 1334-1344 (1999)
AF080553.1	1620	USA	1996.2	Noel,J.S., Fankhauser,R.L., Ando,T., Monroe,S.S., Glass,R.I., Identification of a distinct common strain of 'Norwalk-like viruses' having a global distribution, J. Infect. Dis. 179 (6), 1334-1344 (1999)
AF080554.1	1620	USA	1996.21	Noel,J.S., Fankhauser,R.L., Ando,T., Monroe,S.S., Glass,R.I., Identification of a distinct common strain of 'Norwalk-like viruses' having a global distribution, J. Infect. Dis. 179 (6), 1334-1344 (1999)
AF080555.1	1620	USA	1996.23	Noel,J.S., Fankhauser,R.L., Ando,T., Monroe,S.S., Glass,R.I., Identification of a distinct common strain of 'Norwalk-like viruses' having a global distribution, J. Infect. Dis. 179 (6), 1334-1344 (1999)
AF080556.1	1620	USA	1996.33	Noel,J.S., Fankhauser,R.L., Ando,T., Monroe,S.S., Glass,R.I., Identification of a distinct common strain of 'Norwalk-like viruses' having a global distribution, J. Infect. Dis. 179 (6), 1334-1344 (1999)
AF080557.1	1620	USA	1996.37	Noel,J.S., Fankhauser,R.L., Ando,T., Monroe,S.S., Glass,R.I., Identification of a distinct common strain of 'Norwalk-like viruses' having a global distribution, J. Infect. Dis. 179 (6), 1334-1344 (1999)
AF080558.1	1620	USA	1996.87	Noel,J.S., Fankhauser,R.L., Ando,T., Monroe,S.S., Glass,R.I., Identification of a distinct common strain of 'Norwalk-like viruses' having a global distribution, J. Infect. Dis. 179 (6), 1334-1344 (1999)
AF080559.1	1620	USA	1996.98	Noel,J.S., Fankhauser,R.L., Ando,T., Monroe,S.S., Glass,R.I., Identification of a distinct common strain of 'Norwalk-like viruses' having a global distribution, J. Infect. Dis. 179 (6), 1334-1344 (1999)
AF145896.1	7555	Australia	1994.04	Seah,E.L., Marshall,J.A., Wright,P.J., Open reading frame 1 of the Norwalk-like virus Camberwell: completion of sequence and expression in mammalian cells, J. Virol. 73 (12), 10531-10535 (1999)
AF414417.1	3041	UK	1992.5	Ando,T., Mulders,M.N., Lewis,D.C., Estes,M.K., Monroe,S.S., Glass,R.I., Comparison of the polymerase region of small round structured virus strains previously classified in three antigenic types by solid-phase immune electron microscopy,Detection and differentiation of antigenically distinct small round-structured viruses (Norwalk-like viruses) by reverse transcription-PCR and southern hybridizat…
AF414424.1	3025	USA	1995.5	Ando,T., Monroe,S.S., Noel,J.S., Glass,R.I., A one-tube method of reverse transcription-PCR to efficiently amplify a 3-kilobase region from the RNA polymerase gene to the poly(A) tail of small round-structured viruses (Norwalk-like viruses),Correlation of patient immune responses with genetically characterized small round-structured viruses involved in outbreaks of nonbacterial acute gastroenteri…
AF414425.1	3043	USA	1995.5	Ando,T., Monroe,S.S., Noel,J.S., Glass,R.I., A one-tube method of reverse transcription-PCR to efficiently amplify a 3-kilobase region from the RNA polymerase gene to the poly(A) tail of small round-structured viruses (Norwalk-like viruses),Correlation of patient immune responses with genetically characterized small round-structured viruses involved in outbreaks of nonbacterial acute gastroenteri…
AF425763.1	1620	Germany	1998.5	Kuenkel,U., Hoehne,M., Schreier,E., Direct submission
AF425764.1	1620	Germany	1998.5	Kuenkel,U., Hoehne,M., Schreier,E., Direct submission
AF425765.1	1620	Germany	2001.5	Kuenkel,U., Hoehne,M., Schreier,E., Direct submission
AF425766.1	1620	Germany	2001.5	Kuenkel,U., Hoehne,M., Schreier,E., Direct submission
AF427113.1	1620	Germany	1999.5	Kuenkel,U., Hoehne,M., Schreier,E., Direct submission
AF427114.1	1620	Germany	1999.5	Kuenkel,U., Hoehne,M., Schreier,E., Direct submission
AF427115.1	1620	Germany	1999.5	Kuenkel,U., Hoehne,M., Schreier,E., Direct submission
AF427116.1	1620	Germany	1999.5	Kuenkel,U., Hoehne,M., Schreier,E., Direct submission
AF427117.1	1623	Germany	2000.5	Kuenkel,U., Hoehne,M., Schreier,E., Direct submission
AF427120.1	1620	Germany	2000.5	Kuenkel,U., Hoehne,M., Schreier,E., Direct submission
AF427121.1	1620	Germany	2000.5	Kuenkel,U., Hoehne,M., Schreier,E., Direct submission
AF427122.1	1620	Germany	2000.5	Kuenkel,U., Hoehne,M., Schreier,E., Direct submission
AF427123.1	1620	Germany	2000.5	Kuenkel,U., Hoehne,M., Schreier,E., Direct submission
AF472623.1	1620	France	1996.5	Nicollier-Jamot,B., Pico,V., Pothier,P., Kohli,E., Molecular cloning, expression, self-assembly, antigenicity, and seroepidemiology of a genogroup II norovirus isolated in France, J. Clin. Microbiol. 41 (8), 3901-3904 (2003)
AF504671.2	7540	Vietnam	2000.37	Hansman,G.S., Doan,L.T., Kguyen,T.A., Okitsu,S., Katayama,K., Ogawa,S., Natori,K., Takeda,N., Kato,Y., Nishio,O., Noda,M., Ushijima,H., Detection of norovirus and sapovirus infection among children with gastroenteritis in Ho Chi Minh City, Vietnam,Recombinant Norovirus strains, Arch. Virol. 149 (9), 1673-1688 (2004),Unpublished
AJ277613.1	1620	UK	1995.5	Green,J., Vinje,J., Gallimore,C.I., Koopmans,M., Hale,A., Brown,D.W., Clegg,J.C., Chamberlain,J., Capsid protein diversity among Norwalk-like viruses, Virus Genes 20 (3), 227-236 (2000)
AJ277619.1	1620	UK	1995.5	Green,J., Vinje,J., Gallimore,C.I., Koopmans,M., Hale,A., Brown,D.W., Clegg,J.C., Chamberlain,J., Capsid protein diversity among Norwalk-like viruses, Virus Genes 20 (3), 227-236 (2000)
AJ844471.1	975	Japan	1999.5	Okada,M., Ogawa,T., Kaiho,I., Shinozaki,K., Genetic analysis of noroviruses in Chiba Prefecture, Japan, between 1999 and 2004, J. Clin. Microbiol. 43 (9), 4391-4401 (2005)
AJ844472.1	975	Japan	2000.5	Okada,M., Ogawa,T., Kaiho,I., Shinozaki,K., Genetic analysis of noroviruses in Chiba Prefecture, Japan, between 1999 and 2004, J. Clin. Microbiol. 43 (9), 4391-4401 (2005)
AJ844473.1	975	Japan	2001.5	Okada,M., Ogawa,T., Kaiho,I., Shinozaki,K., Genetic analysis of noroviruses in Chiba Prefecture, Japan, between 1999 and 2004, J. Clin. Microbiol. 43 (9), 4391-4401 (2005)
AJ844474.1	975	Japan	2004.5	Okada,M., Ogawa,T., Kaiho,I., Shinozaki,K., Genetic analysis of noroviruses in Chiba Prefecture, Japan, between 1999 and 2004, J. Clin. Microbiol. 43 (9), 4391-4401 (2005)
AJ844475.1	978	Japan	2003.5	Okada,M., Ogawa,T., Kaiho,I., Shinozaki,K., Genetic analysis of noroviruses in Chiba Prefecture, Japan, between 1999 and 2004, J. Clin. Microbiol. 43 (9), 4391-4401 (2005)
AJ844476.1	978	Japan	2003.5	Okada,M., Ogawa,T., Kaiho,I., Shinozaki,K., Genetic analysis of noroviruses in Chiba Prefecture, Japan, between 1999 and 2004, J. Clin. Microbiol. 43 (9), 4391-4401 (2005)
AJ844477.1	978	Japan	2004.5	Okada,M., Ogawa,T., Kaiho,I., Shinozaki,K., Genetic analysis of noroviruses in Chiba Prefecture, Japan, between 1999 and 2004, J. Clin. Microbiol. 43 (9), 4391-4401 (2005)
AJ844478.1	978	Japan	2004.5	Okada,M., Ogawa,T., Kaiho,I., Shinozaki,K., Genetic analysis of noroviruses in Chiba Prefecture, Japan, between 1999 and 2004, J. Clin. Microbiol. 43 (9), 4391-4401 (2005)
AJ844479.1	975	Japan	2002.5	Okada,M., Ogawa,T., Kaiho,I., Shinozaki,K., Genetic analysis of noroviruses in Chiba Prefecture, Japan, between 1999 and 2004, J. Clin. Microbiol. 43 (9), 4391-4401 (2005)
AJ844480.1	975	Japan	2003.5	Okada,M., Ogawa,T., Kaiho,I., Shinozaki,K., Genetic analysis of noroviruses in Chiba Prefecture, Japan, between 1999 and 2004, J. Clin. Microbiol. 43 (9), 4391-4401 (2005)
AY030098.1	1620	USA	1987.96	Green,K.Y., Belliot,G., Taylor,J.L., Valdesuso,J., Lew,J.F., Kapikian,A.Z., Lin,F.Y., A predominant role for Norwalk-like viruses as agents of epidemic gastroenteritis in Maryland nursing homes for the elderly, J. Infect. Dis. 185 (2), 133-146 (2002)
AY032605.1	7556	USA	1987.97	Green,K.Y., Belliot,G., Taylor,J.L., Valdesuso,J., Lew,J.F., Kapikian,A.Z., Lin,F.Y., A predominant role for Norwalk-like viruses as agents of epidemic gastroenteritis in Maryland nursing homes for the elderly, J. Infect. Dis. 185 (2), 133-146 (2002)
AY038600.3	3241	USA	1998.5	Jiang,X., Zhong,W.M., Farkas,T., Huang,P.W., Wilton,N., Barrett,E., Fulton,D., Morrow,R., Matson,D.O., Baculovirus expression and antigenic characterization of the capsid proteins of three Norwalk-like viruses, Arch. Virol. 147 (1), 119-130 (2002)
AY237415.2	7541	Thailand	2001.04	Hansman,G.S., Katayama,K., Maneekarn,N., Peerakome,S., Khamrin,P., Tonusin,S., Okitsu,S., Nishio,O., Takeda,N., Ushijima,H., Genetic diversity of norovirus and sapovirus in hospitalized infants with sporadic cases of acute gastroenteritis in Chiang Mai, Thailand, J. Clin. Microbiol. 42 (3), 1305-1307 (2004)
AY485642.1	7558	Germany	2002.5	Hoehne,M., Roeske,H., Schreier,E., Direct submission
AY502017.1	1939	USA	2002.5	Zheng,D.P., Ando,T., Fankhauser,R.L., Beard,R.S., Glass,R.I., Monroe,S.S., Norovirus classification and proposed strain nomenclature,Phylogenetic analysis of Norovirus outbreaks in land and on cruise ships, Virology 346 (2), 312-323 (2006),Unpublished
AY502018.1	2128	Canada	2002.5	Zheng,D.P., Ando,T., Fankhauser,R.L., Beard,R.S., Glass,R.I., Monroe,S.S., Norovirus classification and proposed strain nomenclature,Phylogenetic analysis of Norovirus outbreaks in land and on cruise ships, Virology 346 (2), 312-323 (2006),Unpublished
AY502019.1	2128	USA	2002.5	Zheng,D.P., Ando,T., Fankhauser,R.L., Beard,R.S., Glass,R.I., Monroe,S.S., Norovirus classification and proposed strain nomenclature,Phylogenetic analysis of Norovirus outbreaks in land and on cruise ships, Virology 346 (2), 312-323 (2006),Unpublished
AY502020.1	7559	USA	2002.5	Zheng,D.P., Ando,T., Fankhauser,R.L., Beard,R.S., Glass,R.I., Monroe,S.S., Norovirus classification and proposed strain nomenclature,Phylogenetic analysis of Norovirus outbreaks in land and on cruise ships, Virology 346 (2), 312-323 (2006),Unpublished
AY502021.1	2115	USA	2002.5	Zheng,D.P., Ando,T., Fankhauser,R.L., Beard,R.S., Glass,R.I., Monroe,S.S., Norovirus classification and proposed strain nomenclature,Phylogenetic analysis of Norovirus outbreaks in land and on cruise ships, Virology 346 (2), 312-323 (2006),Unpublished
AY502022.1	2000	USA	2002.5	Zheng,D.P., Ando,T., Fankhauser,R.L., Beard,R.S., Glass,R.I., Monroe,S.S., Norovirus classification and proposed strain nomenclature,Phylogenetic analysis of Norovirus outbreaks in land and on cruise ships, Virology 346 (2), 312-323 (2006),Unpublished
AY502023.1	7559	USA	2002.5	Zheng,D.P., Ando,T., Fankhauser,R.L., Beard,R.S., Glass,R.I., Monroe,S.S., Norovirus classification and proposed strain nomenclature,Phylogenetic analysis of Norovirus outbreaks in land and on cruise ships, Virology 346 (2), 312-323 (2006),Unpublished
AY532111.1	1617	Germany	1997.5	Rohayem,J., Munch,J., Rethwilm,A., Evidence of recombination in the norovirus capsid gene, J. Virol. 79 (8), 4977-4990 (2005)
AY532112.1	1617	Germany	1997.5	Rohayem,J., Munch,J., Rethwilm,A., Evidence of recombination in the norovirus capsid gene, J. Virol. 79 (8), 4977-4990 (2005)
AY532113.1	1617	Germany	1998.5	Rohayem,J., Munch,J., Rethwilm,A., Evidence of recombination in the norovirus capsid gene, J. Virol. 79 (8), 4977-4990 (2005)
AY532114.1	1617	Germany	1997.5	Rohayem,J., Munch,J., Rethwilm,A., Evidence of recombination in the norovirus capsid gene, J. Virol. 79 (8), 4977-4990 (2005)
AY532115.1	1617	Germany	1997.5	Rohayem,J., Munch,J., Rethwilm,A., Evidence of recombination in the norovirus capsid gene, J. Virol. 79 (8), 4977-4990 (2005)
AY532116.1	1617	Germany	1997.5	Rohayem,J., Munch,J., Rethwilm,A., Evidence of recombination in the norovirus capsid gene, J. Virol. 79 (8), 4977-4990 (2005)
AY532117.1	1617	Germany	1997.5	Rohayem,J., Munch,J., Rethwilm,A., Evidence of recombination in the norovirus capsid gene, J. Virol. 79 (8), 4977-4990 (2005)
AY532118.1	1617	Germany	1997.5	Rohayem,J., Munch,J., Rethwilm,A., Evidence of recombination in the norovirus capsid gene, J. Virol. 79 (8), 4977-4990 (2005)
AY532119.1	1617	Germany	1998.5	Rohayem,J., Munch,J., Rethwilm,A., Evidence of recombination in the norovirus capsid gene, J. Virol. 79 (8), 4977-4990 (2005)
AY532120.1	1617	Germany	1997.5	Rohayem,J., Munch,J., Rethwilm,A., Evidence of recombination in the norovirus capsid gene, J. Virol. 79 (8), 4977-4990 (2005)
AY532121.1	1617	Germany	1997.5	Rohayem,J., Munch,J., Rethwilm,A., Evidence of recombination in the norovirus capsid gene, J. Virol. 79 (8), 4977-4990 (2005)
AY532122.1	1617	Germany	1997.5	Rohayem,J., Munch,J., Rethwilm,A., Evidence of recombination in the norovirus capsid gene, J. Virol. 79 (8), 4977-4990 (2005)
AY532123.1	1617	Germany	1998.5	Rohayem,J., Munch,J., Rethwilm,A., Evidence of recombination in the norovirus capsid gene, J. Virol. 79 (8), 4977-4990 (2005)
AY532124.1	1617	Germany	1997.5	Rohayem,J., Munch,J., Rethwilm,A., Evidence of recombination in the norovirus capsid gene, J. Virol. 79 (8), 4977-4990 (2005)
AY532125.1	1617	Germany	1998.5	Rohayem,J., Munch,J., Rethwilm,A., Evidence of recombination in the norovirus capsid gene, J. Virol. 79 (8), 4977-4990 (2005)
AY532127.1	1617	Germany	1997.5	Rohayem,J., Munch,J., Rethwilm,A., Evidence of recombination in the norovirus capsid gene, J. Virol. 79 (8), 4977-4990 (2005)
AY532128.1	1617	Germany	1997.5	Rohayem,J., Munch,J., Rethwilm,A., Evidence of recombination in the norovirus capsid gene, J. Virol. 79 (8), 4977-4990 (2005)
AY532129.1	1617	Germany	1998.5	Rohayem,J., Munch,J., Rethwilm,A., Evidence of recombination in the norovirus capsid gene, J. Virol. 79 (8), 4977-4990 (2005)
AY532130.1	1617	Germany	1997.5	Rohayem,J., Munch,J., Rethwilm,A., Evidence of recombination in the norovirus capsid gene, J. Virol. 79 (8), 4977-4990 (2005)
AY532131.1	1617	Germany	1997.5	Rohayem,J., Munch,J., Rethwilm,A., Evidence of recombination in the norovirus capsid gene, J. Virol. 79 (8), 4977-4990 (2005)
AY532132.1	1617	Germany	1997.5	Rohayem,J., Munch,J., Rethwilm,A., Evidence of recombination in the norovirus capsid gene, J. Virol. 79 (8), 4977-4990 (2005)
AY532133.1	1617	Germany	1997.5	Rohayem,J., Munch,J., Rethwilm,A., Evidence of recombination in the norovirus capsid gene, J. Virol. 79 (8), 4977-4990 (2005)
AY532134.1	1617	Germany	1997.5	Rohayem,J., Munch,J., Rethwilm,A., Evidence of recombination in the norovirus capsid gene, J. Virol. 79 (8), 4977-4990 (2005)
AY532135.1	1617	Germany	1998.5	Rohayem,J., Munch,J., Rethwilm,A., Evidence of recombination in the norovirus capsid gene, J. Virol. 79 (8), 4977-4990 (2005)
AY581254.1	7558	UK	2003.13	Dingle,K.E.,Dingle,K.E.,, Mutation in a Lordsdale norovirus epidemic strain as a potential indicator of transmission routes, J. Clin. Microbiol. 42 (9), 3950-3957 (2004)
AY587983.1	7558	UK	2002.73	Dingle,K.E.,Dingle,K.E.,, Mutation in a Lordsdale norovirus epidemic strain as a potential indicator of transmission routes, J. Clin. Microbiol. 42 (9), 3950-3957 (2004)
AY587984.1	7558	UK	2002.74	Dingle,K.E.,Dingle,K.E.,, Mutation in a Lordsdale norovirus epidemic strain as a potential indicator of transmission routes, J. Clin. Microbiol. 42 (9), 3950-3957 (2004)
AY587985.1	7558	UK	2002.74	Dingle,K.E.,Dingle,K.E.,, Mutation in a Lordsdale norovirus epidemic strain as a potential indicator of transmission routes, J. Clin. Microbiol. 42 (9), 3950-3957 (2004)
AY587986.1	7558	UK	2002.75	Dingle,K.E.,Dingle,K.E.,, Mutation in a Lordsdale norovirus epidemic strain as a potential indicator of transmission routes, J. Clin. Microbiol. 42 (9), 3950-3957 (2004)
AY587987.1	7558	UK	2002.75	Dingle,K.E.,Dingle,K.E.,, Mutation in a Lordsdale norovirus epidemic strain as a potential indicator of transmission routes, J. Clin. Microbiol. 42 (9), 3950-3957 (2004)
AY587988.1	7558	UK	2002.75	Dingle,K.E.,Dingle,K.E.,, Mutation in a Lordsdale norovirus epidemic strain as a potential indicator of transmission routes, J. Clin. Microbiol. 42 (9), 3950-3957 (2004)
AY587989.1	7558	UK	2002.82	Dingle,K.E.,Dingle,K.E.,, Mutation in a Lordsdale norovirus epidemic strain as a potential indicator of transmission routes, J. Clin. Microbiol. 42 (9), 3950-3957 (2004)
AY587990.1	3255	UK	2002.89	Dingle,K.E.,Dingle,K.E.,, Mutation in a Lordsdale norovirus epidemic strain as a potential indicator of transmission routes, J. Clin. Microbiol. 42 (9), 3950-3957 (2004)
AY587991.1	3255	UK	2002.89	Dingle,K.E.,Dingle,K.E.,, Mutation in a Lordsdale norovirus epidemic strain as a potential indicator of transmission routes, J. Clin. Microbiol. 42 (9), 3950-3957 (2004)
AY587992.1	3255	UK	2002.9	Dingle,K.E.,Dingle,K.E.,, Mutation in a Lordsdale norovirus epidemic strain as a potential indicator of transmission routes, J. Clin. Microbiol. 42 (9), 3950-3957 (2004)
AY587993.1	3255	UK	2002.9	Dingle,K.E.,Dingle,K.E.,, Mutation in a Lordsdale norovirus epidemic strain as a potential indicator of transmission routes, J. Clin. Microbiol. 42 (9), 3950-3957 (2004)
AY587994.1	3255	UK	2002.89	Dingle,K.E.,Dingle,K.E.,, Mutation in a Lordsdale norovirus epidemic strain as a potential indicator of transmission routes, J. Clin. Microbiol. 42 (9), 3950-3957 (2004)
AY587995.1	3255	UK	2002.9	Dingle,K.E.,Dingle,K.E.,, Mutation in a Lordsdale norovirus epidemic strain as a potential indicator of transmission routes, J. Clin. Microbiol. 42 (9), 3950-3957 (2004)
AY587996.1	3255	UK	2002.91	Dingle,K.E.,Dingle,K.E.,, Mutation in a Lordsdale norovirus epidemic strain as a potential indicator of transmission routes, J. Clin. Microbiol. 42 (9), 3950-3957 (2004)
AY587997.1	3255	UK	2002.82	Dingle,K.E.,Dingle,K.E.,, Mutation in a Lordsdale norovirus epidemic strain as a potential indicator of transmission routes, J. Clin. Microbiol. 42 (9), 3950-3957 (2004)
AY587998.1	3255	UK	2002.82	Dingle,K.E.,Dingle,K.E.,, Mutation in a Lordsdale norovirus epidemic strain as a potential indicator of transmission routes, J. Clin. Microbiol. 42 (9), 3950-3957 (2004)
AY587999.1	3255	UK	2002.82	Dingle,K.E.,Dingle,K.E.,, Mutation in a Lordsdale norovirus epidemic strain as a potential indicator of transmission routes, J. Clin. Microbiol. 42 (9), 3950-3957 (2004)
AY588000.1	3255	UK	2002.82	Dingle,K.E.,Dingle,K.E.,, Mutation in a Lordsdale norovirus epidemic strain as a potential indicator of transmission routes, J. Clin. Microbiol. 42 (9), 3950-3957 (2004)
AY588001.1	3255	UK	2002.82	Dingle,K.E.,Dingle,K.E.,, Mutation in a Lordsdale norovirus epidemic strain as a potential indicator of transmission routes, J. Clin. Microbiol. 42 (9), 3950-3957 (2004)
AY588002.1	3255	UK	2002.82	Dingle,K.E.,Dingle,K.E.,, Mutation in a Lordsdale norovirus epidemic strain as a potential indicator of transmission routes, J. Clin. Microbiol. 42 (9), 3950-3957 (2004)
AY588003.1	3255	UK	2002.84	Dingle,K.E.,Dingle,K.E.,, Mutation in a Lordsdale norovirus epidemic strain as a potential indicator of transmission routes, J. Clin. Microbiol. 42 (9), 3950-3957 (2004)
AY588004.1	3255	UK	2002.83	Dingle,K.E.,Dingle,K.E.,, Mutation in a Lordsdale norovirus epidemic strain as a potential indicator of transmission routes, J. Clin. Microbiol. 42 (9), 3950-3957 (2004)
AY588005.1	3255	UK	2002.82	Dingle,K.E.,Dingle,K.E.,, Mutation in a Lordsdale norovirus epidemic strain as a potential indicator of transmission routes, J. Clin. Microbiol. 42 (9), 3950-3957 (2004)
AY588006.1	3255	UK	2002.83	Dingle,K.E.,Dingle,K.E.,, Mutation in a Lordsdale norovirus epidemic strain as a potential indicator of transmission routes, J. Clin. Microbiol. 42 (9), 3950-3957 (2004)
AY588007.1	3255	UK	2002.83	Dingle,K.E.,Dingle,K.E.,, Mutation in a Lordsdale norovirus epidemic strain as a potential indicator of transmission routes, J. Clin. Microbiol. 42 (9), 3950-3957 (2004)
AY588008.1	3255	UK	2003.05	Dingle,K.E.,Dingle,K.E.,, Mutation in a Lordsdale norovirus epidemic strain as a potential indicator of transmission routes, J. Clin. Microbiol. 42 (9), 3950-3957 (2004)
AY588009.1	3255	UK	2003.05	Dingle,K.E.,Dingle,K.E.,, Mutation in a Lordsdale norovirus epidemic strain as a potential indicator of transmission routes, J. Clin. Microbiol. 42 (9), 3950-3957 (2004)
AY588010.1	3255	UK	2003.05	Dingle,K.E.,Dingle,K.E.,, Mutation in a Lordsdale norovirus epidemic strain as a potential indicator of transmission routes, J. Clin. Microbiol. 42 (9), 3950-3957 (2004)
AY588011.1	3255	UK	2003.06	Dingle,K.E.,Dingle,K.E.,, Mutation in a Lordsdale norovirus epidemic strain as a potential indicator of transmission routes, J. Clin. Microbiol. 42 (9), 3950-3957 (2004)
AY588012.1	3255	UK	2003.06	Dingle,K.E.,Dingle,K.E.,, Mutation in a Lordsdale norovirus epidemic strain as a potential indicator of transmission routes, J. Clin. Microbiol. 42 (9), 3950-3957 (2004)
AY588013.1	3255	UK	2002.76	Dingle,K.E.,Dingle,K.E.,, Mutation in a Lordsdale norovirus epidemic strain as a potential indicator of transmission routes, J. Clin. Microbiol. 42 (9), 3950-3957 (2004)
AY588014.1	3255	UK	2002.88	Dingle,K.E.,Dingle,K.E.,, Mutation in a Lordsdale norovirus epidemic strain as a potential indicator of transmission routes, J. Clin. Microbiol. 42 (9), 3950-3957 (2004)
AY588015.1	3255	UK	2002.88	Dingle,K.E.,Dingle,K.E.,, Mutation in a Lordsdale norovirus epidemic strain as a potential indicator of transmission routes, J. Clin. Microbiol. 42 (9), 3950-3957 (2004)
AY588016.1	3255	UK	2002.89	Dingle,K.E.,Dingle,K.E.,, Mutation in a Lordsdale norovirus epidemic strain as a potential indicator of transmission routes, J. Clin. Microbiol. 42 (9), 3950-3957 (2004)
AY588017.1	3255	UK	2002.89	Dingle,K.E.,Dingle,K.E.,, Mutation in a Lordsdale norovirus epidemic strain as a potential indicator of transmission routes, J. Clin. Microbiol. 42 (9), 3950-3957 (2004)
AY588018.1	3255	UK	2002.96	Dingle,K.E.,Dingle,K.E.,, Mutation in a Lordsdale norovirus epidemic strain as a potential indicator of transmission routes, J. Clin. Microbiol. 42 (9), 3950-3957 (2004)
AY588019.1	3255	UK	2002.95	Dingle,K.E.,Dingle,K.E.,, Mutation in a Lordsdale norovirus epidemic strain as a potential indicator of transmission routes, J. Clin. Microbiol. 42 (9), 3950-3957 (2004)
AY588020.1	3255	UK	2003.14	Dingle,K.E.,Dingle,K.E.,, Mutation in a Lordsdale norovirus epidemic strain as a potential indicator of transmission routes, J. Clin. Microbiol. 42 (9), 3950-3957 (2004)
AY588021.1	3255	UK	2003.17	Dingle,K.E.,Dingle,K.E.,, Mutation in a Lordsdale norovirus epidemic strain as a potential indicator of transmission routes, J. Clin. Microbiol. 42 (9), 3950-3957 (2004)
AY588022.1	3255	UK	2003.13	Dingle,K.E.,Dingle,K.E.,, Mutation in a Lordsdale norovirus epidemic strain as a potential indicator of transmission routes, J. Clin. Microbiol. 42 (9), 3950-3957 (2004)
AY588023.1	3255	UK	2003.13	Dingle,K.E.,Dingle,K.E.,, Mutation in a Lordsdale norovirus epidemic strain as a potential indicator of transmission routes, J. Clin. Microbiol. 42 (9), 3950-3957 (2004)
AY588024.1	3255	UK	2003.13	Dingle,K.E.,Dingle,K.E.,, Mutation in a Lordsdale norovirus epidemic strain as a potential indicator of transmission routes, J. Clin. Microbiol. 42 (9), 3950-3957 (2004)
AY588025.1	3255	UK	2003.13	Dingle,K.E.,Dingle,K.E.,, Mutation in a Lordsdale norovirus epidemic strain as a potential indicator of transmission routes, J. Clin. Microbiol. 42 (9), 3950-3957 (2004)
AY588026.1	3255	UK	2002.73	Dingle,K.E.,Dingle,K.E.,, Mutation in a Lordsdale norovirus epidemic strain as a potential indicator of transmission routes, J. Clin. Microbiol. 42 (9), 3950-3957 (2004)
AY588027.1	3255	UK	2003.15	Dingle,K.E.,Dingle,K.E.,, Mutation in a Lordsdale norovirus epidemic strain as a potential indicator of transmission routes, J. Clin. Microbiol. 42 (9), 3950-3957 (2004)
AY588028.1	3255	UK	2003.27	Dingle,K.E.,Dingle,K.E.,, Mutation in a Lordsdale norovirus epidemic strain as a potential indicator of transmission routes, J. Clin. Microbiol. 42 (9), 3950-3957 (2004)
AY588029.1	3255	UK	2003.38	Dingle,K.E.,Dingle,K.E.,, Mutation in a Lordsdale norovirus epidemic strain as a potential indicator of transmission routes, J. Clin. Microbiol. 42 (9), 3950-3957 (2004)
AY588030.1	3255	UK	2003.15	Dingle,K.E.,Dingle,K.E.,, Mutation in a Lordsdale norovirus epidemic strain as a potential indicator of transmission routes, J. Clin. Microbiol. 42 (9), 3950-3957 (2004)
AY741811.1	7555	Germany	1997.5	Rohayem,J., Robel,I., Jager,K., Scheffler,U., Rudolph,W., Protein-Primed and De Novo Initiation of RNA Synthesis by Norovirus 3Dpol,Generation and characterization of a norovirus full-lenth clone, J. Virol. 80 (14), 7060-7069 (2006),Unpublished
AY772730.1	7579	Germany	2000.5	Petznick,S., Hoehne,M., Schreier,E., Direct submission
AY823305.2	7612	USA	2003.25	Wang,Q.H., Han,M.G., Cheetham,S., Souza,M., Funk,J.A., Saif,L.J., Porcine noroviruses related to human noroviruses, Emerging Infect. Dis. 11 (12), 1874-1881 (2005)
AY845056.2	3232	Australia	2002.12	Bull,R.A., Hansman,G.S., Clancy,L.E., Tanaka,M.M., Rawlinson,W.D., White,P.A., Norovirus recombination in ORF1/ORF2 overlap, Emerging Infect. Dis. 11 (7), 1079-1085 (2005)
AY883096.1	1623	Netherlands	2004.5	de Bruin,E., Vennema,H., van der Veer,B., Koopmans,M., Direct submission
AY919139.1	2154	Australia	2003.54	Bull,R.A., Hansman,G.S., Clancy,L.E., Tanaka,M.M., Rawlinson,W.D., White,P.A., Norovirus recombination in ORF1/ORF2 overlap, Emerging Infect. Dis. 11 (7), 1079-1085 (2005)
DQ078794.2	1623	Australia	2004.5	Bull,R.A., Tu,E.T., McIver,C.J., Rawlinson,W.D., White,P.A., Emergence of a New Norovirus Genotype II.4 Variant Associated with Global Outbreaks of Gastroenteritis, J. Clin. Microbiol. 44 (2), 327-333 (2006)
DQ078801.2	1882	Australia	2004.5	Bull,R.A., Tu,E.T., McIver,C.J., Rawlinson,W.D., White,P.A., Emergence of a New Norovirus Genotype II.4 Variant Associated with Global Outbreaks of Gastroenteritis, J. Clin. Microbiol. 44 (2), 327-333 (2006)
DQ078814.2	7559	Australia	2004.5	Bull,R.A., Tu,E.T., McIver,C.J., Rawlinson,W.D., White,P.A., Emergence of a New Norovirus Genotype II.4 Variant Associated with Global Outbreaks of Gastroenteritis, J. Clin. Microbiol. 44 (2), 327-333 (2006)
DQ078820.2	1623	Australia	2002.5	Bull,R.A., Tu,E.T., McIver,C.J., Rawlinson,W.D., White,P.A., Emergence of a New Norovirus Genotype II.4 Variant Associated with Global Outbreaks of Gastroenteritis, J. Clin. Microbiol. 44 (2), 327-333 (2006)
DQ078829.2	3133	Australia	1997.5	Bull,R.A., Tu,E.T., McIver,C.J., Rawlinson,W.D., White,P.A., Emergence of a New Norovirus Genotype II.4 Variant Associated with Global Outbreaks of Gastroenteritis, J. Clin. Microbiol. 44 (2), 327-333 (2006)
DQ078845.2	1795	Australia	2001.5	Bull,R.A., Tu,E.T., McIver,C.J., Rawlinson,W.D., White,P.A., Emergence of a New Norovirus Genotype II.4 Variant Associated with Global Outbreaks of Gastroenteritis, J. Clin. Microbiol. 44 (2), 327-333 (2006)
DQ364459.1	3120	China	2002.5	Jin,M., Yu,T., Fan,J., Wang,J., Direct submission
DQ366347.1	7558	Japan	2004.5	Hansman,G.S.,, Direct submission
DQ379713.1	3620	Australia	1983.96	Symes,S.J., Gunesekere,I.C., Marshall,J.A., Wright,P.J., Norovirus mixed infection in an oyster-associated outbreak: an opportunity for recombination, Arch. Virol. 152 (6), 1075-1086 (2007)
DQ379714.1	3564	Australia	1983.96	Symes,S.J., Gunesekere,I.C., Marshall,J.A., Wright,P.J., Norovirus mixed infection in an oyster-associated outbreak: an opportunity for recombination, Arch. Virol. 152 (6), 1075-1086 (2007)
DQ379715.1	3814	Australia	1983.96	Symes,S.J., Gunesekere,I.C., Marshall,J.A., Wright,P.J., Norovirus mixed infection in an oyster-associated outbreak: an opportunity for recombination, Arch. Virol. 152 (6), 1075-1086 (2007)
DQ415279.1	7559	Ireland	2002.5	Kearney,K., Menton,J., Morgan,J.G., Carlow virus, a 2002 GII.4 variant Norovirus strain from Ireland, Virol. J. 4, 61 (2007)
DQ419907.1	1620	China	2004.5	Jia,L., Qian,Y., Zhao,L., Chen,D., Zhang,Y., Direct submission
DQ419908.1	1623	China	2004.5	Jia,L., Qian,Y., Zhao,L., Chen,D., Zhang,Y., Direct submission
DQ456824.1	7536	Japan	2004.5	Hansman,G.,Hansman,G.,, Direct submission
DQ658413.1	7558	USA	2004.5	Johnston,C.P., Qiu,H., Ticehurst,J.R., Dickson,C., Rosenbaum,P., Lawson,P., Stokes,A.B., Lowenstein,C.J., Kaminsky,M., Cosgrove,S.E., Green,K.Y., Perl,T.M., Outbreak management and implications of a nosocomial norovirus outbreak,Management and Economic Impact of a Nosocomial Norovirus Outbreak, Clin. Infect. Dis. 45 (5), 534-540 (2007),Unpublished
DQ975270.1	1620	Japan	1998.5	Shiota,T., Okame,M., Takanashi,S., Khamrin,P., Takagi,M., Satou,K., Masuoka,Y., Yagyu,F., Shimizu,Y., Kohno,H., Mizuguchi,M., Okitsu,S., Ushijima,H., Characterization of a broadly reactive monoclonal antibody against norovirus genogroups I and II: recognition of a novel conformational epitope, J. Virol. 81 (22), 12298-12306 (2007)
EF126961.1	2408	Netherlands	2006.5	Siebenga,J.J., Vennema,H., Renckens,B., de Bruin,E., van der Veer,B., Siezen,R.J., Koopmans,M., Epochal evolution of GGII.4 norovirus capsid proteins from 1995 to 2006, J. Virol. 81 (18), 9932-9941 (2007)
EF126962.1	2408	Netherlands	2006.5	Siebenga,J.J., Vennema,H., Renckens,B., de Bruin,E., van der Veer,B., Siezen,R.J., Koopmans,M., Epochal evolution of GGII.4 norovirus capsid proteins from 1995 to 2006, J. Virol. 81 (18), 9932-9941 (2007)
EF126963.1	2408	Netherlands	2006.5	Siebenga,J.J., Vennema,H., Renckens,B., de Bruin,E., van der Veer,B., Siezen,R.J., Koopmans,M., Epochal evolution of GGII.4 norovirus capsid proteins from 1995 to 2006, J. Virol. 81 (18), 9932-9941 (2007)
EF126964.1	2408	Netherlands	2006.5	Siebenga,J.J., Vennema,H., Renckens,B., de Bruin,E., van der Veer,B., Siezen,R.J., Koopmans,M., Epochal evolution of GGII.4 norovirus capsid proteins from 1995 to 2006, J. Virol. 81 (18), 9932-9941 (2007)
EF126965.1	2408	Netherlands	2006.5	Siebenga,J.J., Vennema,H., Renckens,B., de Bruin,E., van der Veer,B., Siezen,R.J., Koopmans,M., Epochal evolution of GGII.4 norovirus capsid proteins from 1995 to 2006, J. Virol. 81 (18), 9932-9941 (2007)
EF126966.1	2408	Netherlands	2006.5	Siebenga,J.J., Vennema,H., Renckens,B., de Bruin,E., van der Veer,B., Siezen,R.J., Koopmans,M., Epochal evolution of GGII.4 norovirus capsid proteins from 1995 to 2006, J. Virol. 81 (18), 9932-9941 (2007)
EF187497.2	7559	NZ	2006.5	Tu,E.T., Bull,R.A., Greening,G.E., Hewitt,J., Lyon,M.J., Marshall,J.A., McIver,C.J., Rawlinson,W.D., White,P.A., Epidemics of gastroenteritis during 2006 were associated with the spread of norovirus GII.4 variants 2006a and 2006b, Clin. Infect. Dis. 46 (3), 413-420 (2008)
EF202567.1	7295	Canada	2002.5	Kostela,J., Ayers,M., Nishikawa,J., McIntyre,L., Petric,M., Tellier,R., Amplification by long RT-PCR of near full-length norovirus genomes, J. Virol. Methods 149 (2), 226-230 (2008)
EF202568.1	7360	Canada	2005.5	Kostela,J., Ayers,M., Nishikawa,J., McIntyre,L., Petric,M., Tellier,R., Amplification by long RT-PCR of near full-length norovirus genomes, J. Virol. Methods 149 (2), 226-230 (2008)
EF535854.1	1623	China	2006.5	W,,D., Direct submission
EF635440.1	807	China	2006.5	Wu,Q., Wang,D., Yao,L., Direct submission
EF670650.2	7359	China	2006.5	Jin,M., Xie,H.P., Duan,Z.J., Liu,N., Zhang,Q., Wu,B.S., Li,H.Y., Cheng,W.X., Yang,S.H., Yu,J.M., Xu,Z.Q., Cui,S.X., Zhu,L., Tan,M., Jiang,X., Fang,Z.Y., Emergence of the GII4/2006b variant and recombinant noroviruses in China, J. Med. Virol. 80 (11), 1997-2004 (2008)
EF684915.2	7560	Australia	2006.5	Tu,E.T., Bull,R.A., Greening,G.E., Hewitt,J., Lyon,M.J., Marshall,J.A., McIver,C.J., Rawlinson,W.D., White,P.A., Epidemics of gastroenteritis during 2006 were associated with the spread of norovirus GII.4 variants 2006a and 2006b, Clin. Infect. Dis. 46 (3), 413-420 (2008)
EU019230.2	3133	India	2006.5	Chhabra,P., Chitambar,S.D., Norovirus genotype IIb associated acute gastroenteritis in India,Molecular characterization of three novel intergenotype norovirus GII recombinant strains from western India, J. Clin. Virol. 42 (4), 429-432 (2008),Virus Res. (2009) In press
EU078406.1	1620	USA	1994.5	Zheng,D.-P., Vinje,J., Direct submission
EU078407.1	1620	USA	1995.5	Zheng,D.-P., Vinje,J., Direct submission
EU078408.1	1623	USA	2001.5	Zheng,D.-P., Vinje,J., Direct submission
EU078409.1	1623	USA	2002.5	Zheng,D.-P., Vinje,J., Direct submission
EU078410.1	1620	USA	2002.5	Zheng,D.-P., Vinje,J., Direct submission
EU078411.1	1623	USA	2004.5	Zheng,D.-P., Vinje,J., Direct submission
EU078412.1	1623	USA	2004.5	Zheng,D.-P., Vinje,J., Direct submission
EU078413.1	1623	USA	2004.5	Zheng,D.-P., Vinje,J., Direct submission
EU078414.1	1623	USA	2004.5	Zheng,D.-P., Vinje,J., Direct submission
EU078415.1	1623	USA	2005.5	Zheng,D.-P., Vinje,J., Direct submission
EU078416.1	1623	USA	2006.5	Zheng,D.-P., Vinje,J., Direct submission
EU078417.1	1623	USA	2006.5	Zheng,D.-P., Vinje,J., Direct submission
EU078418.1	1623	USA	2006.5	Zheng,D.-P., Vinje,J., Direct submission
EU078419.1	1623	USA	2006.5	Zheng,D.-P., Vinje,J., Direct submission
EU078420.1	1623	USA	2006.5	Zheng,D.-P., Vinje,J., Direct submission
EU096506.2	2334	Hungary	2002.5	Reuter,G., Pankovics,P., Szucs,G., Genetic drift of norovirus genotype GII-4 in seven consecutive epidemic seasons in Hungary, J. Clin. Virol. (2008) In press
EU096507.2	2334	Hungary	2002.5	Reuter,G., Pankovics,P., Szucs,G., Genetic drift of norovirus genotype GII-4 in seven consecutive epidemic seasons in Hungary, J. Clin. Virol. (2008) In press
EU096510.2	2337	Hungary	2002.5	Reuter,G., Pankovics,P., Szucs,G., Genetic drift of norovirus genotype GII-4 in seven consecutive epidemic seasons in Hungary, J. Clin. Virol. (2008) In press
EU096512.2	2337	Hungary	2006.5	Reuter,G., Pankovics,P., Szucs,G., Genetic drift of norovirus genotype GII-4 in seven consecutive epidemic seasons in Hungary, J. Clin. Virol. (2008) In press
EU096513.2	2337	Hungary	2007.5	Reuter,G., Pankovics,P., Szucs,G., Genetic drift of norovirus genotype GII-4 in seven consecutive epidemic seasons in Hungary, J. Clin. Virol. (2008) In press
EU096514.2	2337	Hungary	2007.5	Reuter,G., Pankovics,P., Szucs,G., Genetic drift of norovirus genotype GII-4 in seven consecutive epidemic seasons in Hungary, J. Clin. Virol. (2008) In press
EU105469.1	1620	USA	2001.5	Souza,M., Costantini,V., Azevedo,M.S., Saif,L.J., A human norovirus-like particle vaccine adjuvanted with ISCOM or mLT induces cytokine and antibody responses and protection to the homologous GII.4 human norovirus in a gnotobiotic pig disease model, Vaccine 25 (50), 8448-8459 (2007)
EU187437.1	3142	Japan	2003.5	Tung,P.G.,, Direct submission
EU310927.1	7559	USA	2002.5	Larsson,M.M., Rydell,G.E., Grahn,A., Rodriguez-Diaz,J., Akerlind,B., Hutson,A.M., Estes,M.K., Larson,G., Svensson,L., Antibody prevalence and titer to norovirus (genogroup II) correlate with secretor (FUT2) but not with ABO phenotype or Lewis (FUT3) genotype, J. Infect. Dis. 194 (10), 1422-1427 (2006)
EU366113.1	3282	China	2006.5	Wu,S., Li,Y., Lin,X., Direct submission
EU424333.1	7420	Germany	2005.5	Hoehne,M., Schreier,E., Direct submission
EU780734.1	1620	Spain	2004.5	Carlsson,B., Kindberg,E., Buesa,J., Fos Lidon,M., Montava,R., Abu Mallouh,R., Rydell,G., Rodriguez-Diaz,J., Bellido,J., Arnedo,A., Larsson,G., Svensson,L., Direct submission
EU794696.1	1324	China	2006.5	He,Y.Q., Wu,W.L., Cheng,J.Q., Yin,X.Y., Yang,H., Sun,H.H., Zhang,H.L., Yao,X.J., Chen,W.J., Direct submission
EU794697.1	1399	China	2006.5	He,Y.Q., Wu,W.L., Cheng,J.Q., Yin,X.Y., Yang,H., Sun,H.H., Zhang,H.L., Yao,X.J., Chen,W.J., Direct submission
EU794698.1	1422	China	2006.5	He,Y.Q., Wu,W.L., Cheng,J.Q., Yin,X.Y., Yang,H., Sun,H.H., Zhang,H.L., Yao,X.J., Chen,W.J., Direct submission
EU794699.1	1317	China	2006.19	He,Y.Q., Wu,W.L., Cheng,J.Q., Yin,X.Y., Yang,H., Sun,H.H., Zhang,H.L., Yao,X.J., Chen,W.J., Direct submission
EU794700.1	1322	China	2006.47	He,Y.Q., Wu,W.L., Cheng,J.Q., Yin,X.Y., Yang,H., Sun,H.H., Zhang,H.L., Yao,X.J., Chen,W.J., Direct submission
EU794701.1	1333	China	2006.47	He,Y.Q., Wu,W.L., Cheng,J.Q., Yin,X.Y., Yang,H., Sun,H.H., Zhang,H.L., Yao,X.J., Chen,W.J., Direct submission
EU794702.1	1322	China	2006.67	He,Y.Q., Wu,W.L., Cheng,J.Q., Yin,X.Y., Yang,H., Sun,H.H., Zhang,H.L., Yao,X.J., Chen,W.J., Direct submission
EU794703.1	1323	China	2006.5	He,Y.Q., Wu,W.L., Cheng,J.Q., Yin,X.Y., Yang,H., Sun,H.H., Zhang,H.L., Yao,X.J., Chen,W.J., Direct submission
EU794704.1	1323	China	2006.68	He,Y.Q., Wu,W.L., Cheng,J.Q., Yin,X.Y., Yang,H., Sun,H.H., Zhang,H.L., Yao,X.J., Chen,W.J., Direct submission
EU794705.1	1402	China	2006.77	He,Y.Q., Wu,W.L., Cheng,J.Q., Yin,X.Y., Yang,H., Sun,H.H., Zhang,H.L., Yao,X.J., Chen,W.J., Direct submission
EU794706.1	1410	China	2006.77	He,Y.Q., Wu,W.L., Cheng,J.Q., Yin,X.Y., Yang,H., Sun,H.H., Zhang,H.L., Yao,X.J., Chen,W.J., Direct submission
EU794707.1	1335	China	2006.79	He,Y.Q., Wu,W.L., Cheng,J.Q., Yin,X.Y., Yang,H., Sun,H.H., Zhang,H.L., Yao,X.J., Chen,W.J., Direct submission
EU794708.1	1332	China	2006.79	He,Y.Q., Wu,W.L., Cheng,J.Q., Yin,X.Y., Yang,H., Sun,H.H., Zhang,H.L., Yao,X.J., Chen,W.J., Direct submission
EU794709.1	1332	China	2006.79	He,Y.Q., Wu,W.L., Cheng,J.Q., Yin,X.Y., Yang,H., Sun,H.H., Zhang,H.L., Yao,X.J., Chen,W.J., Direct submission
EU794710.1	1336	China	2006.91	He,Y.Q., Wu,W.L., Cheng,J.Q., Yin,X.Y., Yang,H., Sun,H.H., Zhang,H.L., Yao,X.J., Chen,W.J., Direct submission
EU794711.1	1335	China	2006.91	He,Y.Q., Wu,W.L., Cheng,J.Q., Yin,X.Y., Yang,H., Sun,H.H., Zhang,H.L., Yao,X.J., Chen,W.J., Direct submission
EU794712.1	1325	China	2006.91	He,Y.Q., Wu,W.L., Cheng,J.Q., Yin,X.Y., Yang,H., Sun,H.H., Zhang,H.L., Yao,X.J., Chen,W.J., Direct submission
EU794713.1	1315	China	2006.86	He,Y.Q., Wu,W.L., Cheng,J.Q., Yin,X.Y., Yang,H., Sun,H.H., Zhang,H.L., Yao,X.J., Chen,W.J., Direct submission
EU794714.1	1333	China	2006.86	He,Y.Q., Wu,W.L., Cheng,J.Q., Yin,X.Y., Yang,H., Sun,H.H., Zhang,H.L., Yao,X.J., Chen,W.J., Direct submission
EU794715.1	1326	China	2006.9	He,Y.Q., Wu,W.L., Cheng,J.Q., Yin,X.Y., Yang,H., Sun,H.H., Zhang,H.L., Yao,X.J., Chen,W.J., Direct submission
EU794716.1	1336	China	2006.87	He,Y.Q., Wu,W.L., Cheng,J.Q., Yin,X.Y., Yang,H., Sun,H.H., Zhang,H.L., Yao,X.J., Chen,W.J., Direct submission
EU794717.1	1340	China	2006.94	He,Y.Q., Wu,W.L., Cheng,J.Q., Yin,X.Y., Yang,H., Sun,H.H., Zhang,H.L., Yao,X.J., Chen,W.J., Direct submission
EU839581.1	1623	China	2004.21	Guo,L., Song,J., Xu,X., Ren,L., Li,J., Zhou,H., Wang,M., Qu,J., Wang,J., Hung,T., Genetic analysis of norovirus in children affected with acute gastroenteritis in Beijing, 2004-2007, J. Clin. Virol. 44 (1), 94-98 (2009)
EU839582.1	1623	China	2004.21	Guo,L., Song,J., Xu,X., Ren,L., Li,J., Zhou,H., Wang,M., Qu,J., Wang,J., Hung,T., Genetic analysis of norovirus in children affected with acute gastroenteritis in Beijing, 2004-2007, J. Clin. Virol. 44 (1), 94-98 (2009)
EU839583.1	1623	China	2004.21	Guo,L., Song,J., Xu,X., Ren,L., Li,J., Zhou,H., Wang,M., Qu,J., Wang,J., Hung,T., Genetic analysis of norovirus in children affected with acute gastroenteritis in Beijing, 2004-2007, J. Clin. Virol. 44 (1), 94-98 (2009)
EU839584.1	1623	China	2005.79	Guo,L., Song,J., Xu,X., Ren,L., Li,J., Zhou,H., Wang,M., Qu,J., Wang,J., Hung,T., Genetic analysis of norovirus in children affected with acute gastroenteritis in Beijing, 2004-2007, J. Clin. Virol. 44 (1), 94-98 (2009)
EU839585.1	1623	China	2005.79	Guo,L., Song,J., Xu,X., Ren,L., Li,J., Zhou,H., Wang,M., Qu,J., Wang,J., Hung,T., Genetic analysis of norovirus in children affected with acute gastroenteritis in Beijing, 2004-2007, J. Clin. Virol. 44 (1), 94-98 (2009)
EU839586.1	1623	China	2005.79	Guo,L., Song,J., Xu,X., Ren,L., Li,J., Zhou,H., Wang,M., Qu,J., Wang,J., Hung,T., Genetic analysis of norovirus in children affected with acute gastroenteritis in Beijing, 2004-2007, J. Clin. Virol. 44 (1), 94-98 (2009)
EU839587.1	1623	China	2005.79	Guo,L., Song,J., Xu,X., Ren,L., Li,J., Zhou,H., Wang,M., Qu,J., Wang,J., Hung,T., Genetic analysis of norovirus in children affected with acute gastroenteritis in Beijing, 2004-2007, J. Clin. Virol. 44 (1), 94-98 (2009)
EU839588.1	1623	China	2006.88	Guo,L., Song,J., Xu,X., Ren,L., Li,J., Zhou,H., Wang,M., Qu,J., Wang,J., Hung,T., Genetic analysis of norovirus in children affected with acute gastroenteritis in Beijing, 2004-2007, J. Clin. Virol. 44 (1), 94-98 (2009)
EU839589.1	1623	China	2006.88	Guo,L., Song,J., Xu,X., Ren,L., Li,J., Zhou,H., Wang,M., Qu,J., Wang,J., Hung,T., Genetic analysis of norovirus in children affected with acute gastroenteritis in Beijing, 2004-2007, J. Clin. Virol. 44 (1), 94-98 (2009)
EU839590.1	1623	China	2007.88	Guo,L., Song,J., Xu,X., Ren,L., Li,J., Zhou,H., Wang,M., Qu,J., Wang,J., Hung,T., Genetic analysis of norovirus in children affected with acute gastroenteritis in Beijing, 2004-2007, J. Clin. Virol. 44 (1), 94-98 (2009)
EU839591.1	1623	China	2007.88	Guo,L., Song,J., Xu,X., Ren,L., Li,J., Zhou,H., Wang,M., Qu,J., Wang,J., Hung,T., Genetic analysis of norovirus in children affected with acute gastroenteritis in Beijing, 2004-2007, J. Clin. Virol. 44 (1), 94-98 (2009)
EU839592.1	1623	China	2007.88	Guo,L., Song,J., Xu,X., Ren,L., Li,J., Zhou,H., Wang,M., Qu,J., Wang,J., Hung,T., Genetic analysis of norovirus in children affected with acute gastroenteritis in Beijing, 2004-2007, J. Clin. Virol. 44 (1), 94-98 (2009)
EU839593.1	1623	China	2007.88	Guo,L., Song,J., Xu,X., Ren,L., Li,J., Zhou,H., Wang,M., Qu,J., Wang,J., Hung,T., Genetic analysis of norovirus in children affected with acute gastroenteritis in Beijing, 2004-2007, J. Clin. Virol. 44 (1), 94-98 (2009)
EU839594.1	1623	China	2007.88	Guo,L., Song,J., Xu,X., Ren,L., Li,J., Zhou,H., Wang,M., Qu,J., Wang,J., Hung,T., Genetic analysis of norovirus in children affected with acute gastroenteritis in Beijing, 2004-2007, J. Clin. Virol. 44 (1), 94-98 (2009)
EU839595.1	1623	China	2007.88	Guo,L., Song,J., Xu,X., Ren,L., Li,J., Zhou,H., Wang,M., Qu,J., Wang,J., Hung,T., Genetic analysis of norovirus in children affected with acute gastroenteritis in Beijing, 2004-2007, J. Clin. Virol. 44 (1), 94-98 (2009)
EU876882.1	2429	Egypt	2006.71	Kamel,A.H., Ali,M.A., El-Nady,H.G., de Rougemont,A., Pothier,P., Belliot,G., Predominance and circulation of enteric viruses in the region of Greater Cairo, Egypt, J. Clin. Microbiol. 47 (4), 1037-1045 (2009)
EU876883.1	2429	Egypt	2006.88	Kamel,A.H., Ali,M.A., El-Nady,H.G., de Rougemont,A., Pothier,P., Belliot,G., Predominance and circulation of enteric viruses in the region of Greater Cairo, Egypt, J. Clin. Microbiol. 47 (4), 1037-1045 (2009)
EU876884.1	2429	Egypt	2006.88	Kamel,A.H., Ali,M.A., El-Nady,H.G., de Rougemont,A., Pothier,P., Belliot,G., Predominance and circulation of enteric viruses in the region of Greater Cairo, Egypt, J. Clin. Microbiol. 47 (4), 1037-1045 (2009)
EU876885.1	2429	Egypt	2006.88	Kamel,A.H., Ali,M.A., El-Nady,H.G., de Rougemont,A., Pothier,P., Belliot,G., Predominance and circulation of enteric viruses in the region of Greater Cairo, Egypt, J. Clin. Microbiol. 47 (4), 1037-1045 (2009)
EU876886.1	2429	Egypt	2006.88	Kamel,A.H., Ali,M.A., El-Nady,H.G., de Rougemont,A., Pothier,P., Belliot,G., Predominance and circulation of enteric viruses in the region of Greater Cairo, Egypt, J. Clin. Microbiol. 47 (4), 1037-1045 (2009)
EU876887.1	2429	Egypt	2007.04	Kamel,A.H., Ali,M.A., El-Nady,H.G., de Rougemont,A., Pothier,P., Belliot,G., Predominance and circulation of enteric viruses in the region of Greater Cairo, Egypt, J. Clin. Microbiol. 47 (4), 1037-1045 (2009)
EU876888.1	2429	Egypt	2007.12	Kamel,A.H., Ali,M.A., El-Nady,H.G., de Rougemont,A., Pothier,P., Belliot,G., Predominance and circulation of enteric viruses in the region of Greater Cairo, Egypt, J. Clin. Microbiol. 47 (4), 1037-1045 (2009)
EU876889.1	2429	Egypt	2007.12	Kamel,A.H., Ali,M.A., El-Nady,H.G., de Rougemont,A., Pothier,P., Belliot,G., Predominance and circulation of enteric viruses in the region of Greater Cairo, Egypt, J. Clin. Microbiol. 47 (4), 1037-1045 (2009)
EU876890.1	2426	France	2002.5	Kamel,A.H., Ali,M.A., El-Nady,H.G., de Rougemont,A., Pothier,P., Belliot,G., Predominance and circulation of enteric viruses in the region of Greater Cairo, Egypt, J. Clin. Microbiol. 47 (4), 1037-1045 (2009)
EU876891.1	2429	France	2008.5	Kamel,A.H., Ali,M.A., El-Nady,H.G., de Rougemont,A., Pothier,P., Belliot,G., Predominance and circulation of enteric viruses in the region of Greater Cairo, Egypt, J. Clin. Microbiol. 47 (4), 1037-1045 (2009)
EU876892.1	1623	Egypt	2006.62	Kamel,A.H., Ali,M.A., El-Nady,H.G., de Rougemont,A., Pothier,P., Belliot,G., Predominance and circulation of enteric viruses in the region of Greater Cairo, Egypt, J. Clin. Microbiol. 47 (4), 1037-1045 (2009)
EU876893.1	801	Egypt	2007.12	Kamel,A.H., Ali,M.A., El-Nady,H.G., de Rougemont,A., Pothier,P., Belliot,G., Predominance and circulation of enteric viruses in the region of Greater Cairo, Egypt, J. Clin. Microbiol. 47 (4), 1037-1045 (2009)
EU876894.1	1623	France	2006.5	Kamel,A.H., Ali,M.A., El-Nady,H.G., de Rougemont,A., Pothier,P., Belliot,G., Predominance and circulation of enteric viruses in the region of Greater Cairo, Egypt, J. Clin. Microbiol. 47 (4), 1037-1045 (2009)
EU876895.1	1623	France	2006.5	Kamel,A.H., Ali,M.A., El-Nady,H.G., de Rougemont,A., Pothier,P., Belliot,G., Predominance and circulation of enteric viruses in the region of Greater Cairo, Egypt, J. Clin. Microbiol. 47 (4), 1037-1045 (2009)
EU916955.1	1623	Tunisia	2004.12	Sdiri-Loulizi,K., Ambert-Balay,K., Gharbi-Khelifi,H., Sakly,N., Hassine,M., Chouchane,S., Guediche,M.N., Pothier,P., Aouni,M., Molecular epidemiology of norovirus gastroenteritis investigated using samples collected from children in Tunisia during a four-year period: detection of the norovirus variant GGII.4 Hunter as early as January 2003, J. Clin. Microbiol. 47 (2), 421-429 (2009)
EU916956.1	1623	Tunisia	2007.26	Sdiri-Loulizi,K., Ambert-Balay,K., Gharbi-Khelifi,H., Sakly,N., Hassine,M., Chouchane,S., Guediche,M.N., Pothier,P., Aouni,M., Molecular epidemiology of norovirus gastroenteritis investigated using samples collected from children in Tunisia during a four-year period: detection of the norovirus variant GGII.4 Hunter as early as January 2003, J. Clin. Microbiol. 47 (2), 421-429 (2009)
EU916957.1	1623	Tunisia	2003.79	Sdiri-Loulizi,K., Ambert-Balay,K., Gharbi-Khelifi,H., Sakly,N., Hassine,M., Chouchane,S., Guediche,M.N., Pothier,P., Aouni,M., Molecular epidemiology of norovirus gastroenteritis investigated using samples collected from children in Tunisia during a four-year period: detection of the norovirus variant GGII.4 Hunter as early as January 2003, J. Clin. Microbiol. 47 (2), 421-429 (2009)
EU916958.1	1615	Tunisia	2003	Sdiri-Loulizi,K., Ambert-Balay,K., Gharbi-Khelifi,H., Sakly,N., Hassine,M., Chouchane,S., Guediche,M.N., Pothier,P., Aouni,M., Molecular epidemiology of norovirus gastroenteritis investigated using samples collected from children in Tunisia during a four-year period: detection of the norovirus variant GGII.4 Hunter as early as January 2003, J. Clin. Microbiol. 47 (2), 421-429 (2009)
EU916959.1	1623	Tunisia	2003.26	Sdiri-Loulizi,K., Ambert-Balay,K., Gharbi-Khelifi,H., Sakly,N., Hassine,M., Chouchane,S., Guediche,M.N., Pothier,P., Aouni,M., Molecular epidemiology of norovirus gastroenteritis investigated using samples collected from children in Tunisia during a four-year period: detection of the norovirus variant GGII.4 Hunter as early as January 2003, J. Clin. Microbiol. 47 (2), 421-429 (2009)
EU916960.1	1623	Tunisia	2003.69	Sdiri-Loulizi,K., Ambert-Balay,K., Gharbi-Khelifi,H., Sakly,N., Hassine,M., Chouchane,S., Guediche,M.N., Pothier,P., Aouni,M., Molecular epidemiology of norovirus gastroenteritis investigated using samples collected from children in Tunisia during a four-year period: detection of the norovirus variant GGII.4 Hunter as early as January 2003, J. Clin. Microbiol. 47 (2), 421-429 (2009)
EU916961.1	1623	Tunisia	2003.03	Sdiri-Loulizi,K., Ambert-Balay,K., Gharbi-Khelifi,H., Sakly,N., Hassine,M., Chouchane,S., Guediche,M.N., Pothier,P., Aouni,M., Molecular epidemiology of norovirus gastroenteritis investigated using samples collected from children in Tunisia during a four-year period: detection of the norovirus variant GGII.4 Hunter as early as January 2003, J. Clin. Microbiol. 47 (2), 421-429 (2009)
EU921338.2	1623	India	2005.5	Chhabra,P., Dhongade,R.K., Kalrao,V.R., Bavdekar,A.R., Chitambar,S.D., Epidemiological, clinical, and molecular features of norovirus infections in western India, J. Med. Virol. 81 (5), 922-932 (2009)
EU921340.2	1623	India	2006.5	Chhabra,P., Dhongade,R.K., Kalrao,V.R., Bavdekar,A.R., Chitambar,S.D., Epidemiological, clinical, and molecular features of norovirus infections in western India, J. Med. Virol. 81 (5), 922-932 (2009)
EU921341.2	1623	India	2006.5	Chhabra,P., Dhongade,R.K., Kalrao,V.R., Bavdekar,A.R., Chitambar,S.D., Epidemiological, clinical, and molecular features of norovirus infections in western India, J. Med. Virol. 81 (5), 922-932 (2009)
EU921342.2	1623	India	2006.5	Chhabra,P., Dhongade,R.K., Kalrao,V.R., Bavdekar,A.R., Chitambar,S.D., Epidemiological, clinical, and molecular features of norovirus infections in western India, J. Med. Virol. 81 (5), 922-932 (2009)
EU921344.2	7559	India	2006.5	Chhabra,P., Dhongade,R.K., Kalrao,V.R., Bavdekar,A.R., Chitambar,S.D., Epidemiological, clinical, and molecular features of norovirus infections in western India,Complete genome characterization of Genogroup II norovirus strains from India: Evidence of recombination in ORF2/3 overlap, J. Med. Virol. 81 (5), 922-932 (2009),Infect. Genet. Evol. 10 (7), 1101-1109 (2010)
EU921345.2	1623	India	2006.5	Chhabra,P., Dhongade,R.K., Kalrao,V.R., Bavdekar,A.R., Chitambar,S.D., Epidemiological, clinical, and molecular features of norovirus infections in western India, J. Med. Virol. 81 (5), 922-932 (2009)
EU921347.2	1623	India	2006.5	Chhabra,P., Dhongade,R.K., Kalrao,V.R., Bavdekar,A.R., Chitambar,S.D., Epidemiological, clinical, and molecular features of norovirus infections in western India, J. Med. Virol. 81 (5), 922-932 (2009)
EU921348.2	1623	India	2006.5	Chhabra,P., Dhongade,R.K., Kalrao,V.R., Bavdekar,A.R., Chitambar,S.D., Epidemiological, clinical, and molecular features of norovirus infections in western India, J. Med. Virol. 81 (5), 922-932 (2009)
EU921349.2	1623	India	2006.5	Chhabra,P., Dhongade,R.K., Kalrao,V.R., Bavdekar,A.R., Chitambar,S.D., Epidemiological, clinical, and molecular features of norovirus infections in western India, J. Med. Virol. 81 (5), 922-932 (2009)
EU921350.2	1623	India	2006.5	Chhabra,P., Dhongade,R.K., Kalrao,V.R., Bavdekar,A.R., Chitambar,S.D., Epidemiological, clinical, and molecular features of norovirus infections in western India, J. Med. Virol. 81 (5), 922-932 (2009)
EU921352.2	1623	India	2006.5	Chhabra,P., Dhongade,R.K., Kalrao,V.R., Bavdekar,A.R., Chitambar,S.D., Epidemiological, clinical, and molecular features of norovirus infections in western India, J. Med. Virol. 81 (5), 922-932 (2009)
EU921353.2	3031	India	2006.5	Chhabra,P., Dhongade,R.K., Kalrao,V.R., Bavdekar,A.R., Chitambar,S.D., Epidemiological, clinical, and molecular features of norovirus infections in western India,Molecular characterization of three novel intergenotype norovirus GII recombinant strains from western India, J. Med. Virol. 81 (5), 922-932 (2009),Virus Res. 147 (2), 242-246 (2010)
EU921354.2	3034	India	2006.5	Chhabra,P., Dhongade,R.K., Kalrao,V.R., Bavdekar,A.R., Chitambar,S.D., Epidemiological, clinical, and molecular features of norovirus infections in western India,Molecular characterization of three novel intergenotype norovirus GII recombinant strains from western India, J. Med. Virol. 81 (5), 922-932 (2009),Virus Res. 147 (2), 242-246 (2010)
EU921368.2	1623	India	2007.5	Chhabra,P., Dhongade,R.K., Kalrao,V.R., Bavdekar,A.R., Chitambar,S.D., Epidemiological, clinical, and molecular features of norovirus infections in western India, J. Med. Virol. 81 (5), 922-932 (2009)
EU921374.2	1623	India	2007.5	Chhabra,P., Dhongade,R.K., Kalrao,V.R., Bavdekar,A.R., Chitambar,S.D., Epidemiological, clinical, and molecular features of norovirus infections in western India, J. Med. Virol. 81 (5), 922-932 (2009)
EU921382.2	1623	India	2007.5	Chhabra,P., Dhongade,R.K., Kalrao,V.R., Bavdekar,A.R., Chitambar,S.D., Epidemiological, clinical, and molecular features of norovirus infections in western India, J. Med. Virol. 81 (5), 922-932 (2009)
EU921383.2	1623	India	2007.5	Chhabra,P., Dhongade,R.K., Kalrao,V.R., Bavdekar,A.R., Chitambar,S.D., Epidemiological, clinical, and molecular features of norovirus infections in western India, J. Med. Virol. 81 (5), 922-932 (2009)
EU921384.2	1623	India	2007.5	Chhabra,P., Dhongade,R.K., Kalrao,V.R., Bavdekar,A.R., Chitambar,S.D., Epidemiological, clinical, and molecular features of norovirus infections in western India, J. Med. Virol. 81 (5), 922-932 (2009)
EU921386.2	1623	India	2007.5	Chhabra,P., Dhongade,R.K., Kalrao,V.R., Bavdekar,A.R., Chitambar,S.D., Epidemiological, clinical, and molecular features of norovirus infections in western India, J. Med. Virol. 81 (5), 922-932 (2009)
EU921389.2	7547	India	2007.5	Chhabra,P., Dhongade,R.K., Kalrao,V.R., Bavdekar,A.R., Chitambar,S.D., Epidemiological, clinical, and molecular features of norovirus infections in western India,Complete genome characterization of Genogroup II norovirus strains from India: Evidence of recombination in ORF2/3 overlap, J. Med. Virol. 81 (5), 922-932 (2009),Infect. Genet. Evol. 10 (7), 1101-1109 (2010)
EU921393.2	1623	India	2007.5	Chhabra,P., Dhongade,R.K., Kalrao,V.R., Bavdekar,A.R., Chitambar,S.D., Epidemiological, clinical, and molecular features of norovirus infections in western India, J. Med. Virol. 81 (5), 922-932 (2009)
FJ411169.1	1620	USA	1995.5	Zheng,D.-P., Vinje,J., Direct submission
FJ411170.1	1623	USA	2000.5	Zheng,D.-P., Vinje,J., Direct submission
FJ411171.1	1623	USA	2005.5	Zheng,D.-P., Vinje,J., Direct submission
FJ411172.1	1623	USA	2006.5	Zheng,D.-P., Vinje,J., Direct submission
FJ514242.1	7559	SK	2008.88	Park,J.W., Lee,S.G., Lee,Y.M., Jheong,W.H., Ryu,S., Paik,S.Y., Full Sequence Analysis and Characterization of the South Korean Norovirus GII-4 Variant CUK-3, Virol. J. 8 (1), 167 (2011)
FJ537134.1	7580	USA	1974.5	Bok,K., Abente,E.J., Realpe-Quintero,M., Mitra,T., Sosnovtsev,S.V., Kapikian,A.Z., Green,K.Y., Evolutionary dynamics of GII.4 noroviruses over a 34-year period, J. Virol. 83 (22), 11890-11901 (2009)
FJ537135.1	7576	USA	1974.5	Bok,K., Abente,E.J., Realpe-Quintero,M., Mitra,T., Sosnovtsev,S.V., Kapikian,A.Z., Green,K.Y., Evolutionary dynamics of GII.4 noroviruses over a 34-year period, J. Virol. 83 (22), 11890-11901 (2009)
FJ537136.1	7580	USA	1988.5	Bok,K., Abente,E.J., Realpe-Quintero,M., Mitra,T., Sosnovtsev,S.V., Kapikian,A.Z., Green,K.Y., Evolutionary dynamics of GII.4 noroviruses over a 34-year period, J. Virol. 83 (22), 11890-11901 (2009)
FJ537137.1	7580	USA	1987.5	Bok,K., Abente,E.J., Realpe-Quintero,M., Mitra,T., Sosnovtsev,S.V., Kapikian,A.Z., Green,K.Y., Evolutionary dynamics of GII.4 noroviruses over a 34-year period, J. Virol. 83 (22), 11890-11901 (2009)
FJ537138.1	7580	USA	1977.5	Bok,K., Abente,E.J., Realpe-Quintero,M., Mitra,T., Sosnovtsev,S.V., Kapikian,A.Z., Green,K.Y., Evolutionary dynamics of GII.4 noroviruses over a 34-year period, J. Virol. 83 (22), 11890-11901 (2009)
FJ538900.1	2429	France	2002.5	Kamel,A.H., Ali,M.A., El-Nady,H.G., de Rougemont,A., Pothier,P., Belliot,G., Predominance and circulation of enteric viruses in the region of Greater Cairo, Egypt, J. Clin. Microbiol. 47 (4), 1037-1045 (2009)
GQ246791.1	1623	France	2008.5	Belliot,G., Estienney,M., Kamel,A.H., Ambert-Balay,K., Pothier,P., Direct submission
GQ246792.1	1623	France	2008.5	Belliot,G., Estienney,M., Kamel,A.H., Ambert-Balay,K., Pothier,P., Direct submission
GQ246793.1	1623	France	2008.5	Belliot,G., Estienney,M., Kamel,A.H., Ambert-Balay,K., Pothier,P., Direct submission
GQ246794.1	1623	France	2008.5	Belliot,G., Estienney,M., Kamel,A.H., Ambert-Balay,K., Pothier,P., Direct submission
GQ246795.1	1623	France	2009.5	Belliot,G., Estienney,M., Kamel,A.H., Ambert-Balay,K., Pothier,P., Direct submission
GQ246796.1	1623	France	2009.5	Belliot,G., Estienney,M., Kamel,A.H., Ambert-Balay,K., Pothier,P., Direct submission
GQ246797.1	1623	France	2008.5	Belliot,G., Estienney,M., Kamel,A.H., Ambert-Balay,K., Pothier,P., Direct submission
GQ246798.1	1623	France	2009.5	Belliot,G., Estienney,M., Kamel,A.H., Ambert-Balay,K., Pothier,P., Direct submission
GQ246799.1	1623	France	2009.5	Belliot,G., Estienney,M., Kamel,A.H., Ambert-Balay,K., Pothier,P., Direct submission
GQ246800.1	1623	France	2009.5	Belliot,G., Estienney,M., Kamel,A.H., Ambert-Balay,K., Pothier,P., Direct submission
GQ246801.1	1623	France	2009.5	Belliot,G., Estienney,M., Kamel,A.H., Ambert-Balay,K., Pothier,P., Direct submission
GQ266690.1	1596	Switzerland	2006.96	Schorn,R., Hohne,M., Meerbach,A., Bossart,W., Wuthrich,R.P., Schreier,E., Muller,N.J., Fehr,T., Chronic norovirus infection after kidney transplantation: molecular evidence for immune-driven viral evolution, Clin. Infect. Dis. 51 (3), 307-314 (2010)
GQ266692.1	1596	Switzerland	2007.04	Schorn,R., Hohne,M., Meerbach,A., Bossart,W., Wuthrich,R.P., Schreier,E., Muller,N.J., Fehr,T., Chronic norovirus infection after kidney transplantation: molecular evidence for immune-driven viral evolution, Clin. Infect. Dis. 51 (3), 307-314 (2010)
GQ266694.1	1596	Switzerland	2008.54	Schorn,R., Hohne,M., Meerbach,A., Bossart,W., Wuthrich,R.P., Schreier,E., Muller,N.J., Fehr,T., Chronic norovirus infection after kidney transplantation: molecular evidence for immune-driven viral evolution, Clin. Infect. Dis. 51 (3), 307-314 (2010)
GQ303445.1	2440	Germany	2009.04	Schenk,S., Petzold,A., Hoehne,M., Adam,R., Schroten,H., Tenenbaum,T., Severe gastroenteritis with secondary fever in a 10-month-old boy, J. Clin. Virol. (2009) In press
GQ413969.1	3287	USA	2008.79	Vega,E., Vinje,J., Direct submission
GQ845024.2	7562	Australia	2007.5	Eden,J.S., Bull,R.A., Tu,E., McIver,C.J., Lyon,M.J., Marshall,J.A., Smith,D.W., Musto,J., Rawlinson,W.D., White,P.A., Norovirus GII.4 variant 2006b caused epidemics of acute gastroenteritis in Australia during 2007 and 2008, J. Clin. Virol. 49 (4), 265-271 (2010)
GQ845312.2	1623	Australia	2008.79	Eden,J.S., Bull,R.A., Tu,E., McIver,C.J., Lyon,M.J., Marshall,J.A., Smith,D.W., Musto,J., Rawlinson,W.D., White,P.A., Norovirus GII.4 variant 2006b caused epidemics of acute gastroenteritis in Australia during 2007 and 2008, J. Clin. Virol. 49 (4), 265-271 (2010)
GQ845317.2	1623	Australia	2007.54	Eden,J.S., Bull,R.A., Tu,E., McIver,C.J., Lyon,M.J., Marshall,J.A., Smith,D.W., Musto,J., Rawlinson,W.D., White,P.A., Norovirus GII.4 variant 2006b caused epidemics of acute gastroenteritis in Australia during 2007 and 2008, J. Clin. Virol. 49 (4), 265-271 (2010)
GQ845318.2	1623	Australia	2007.71	Eden,J.S., Bull,R.A., Tu,E., McIver,C.J., Lyon,M.J., Marshall,J.A., Smith,D.W., Musto,J., Rawlinson,W.D., White,P.A., Norovirus GII.4 variant 2006b caused epidemics of acute gastroenteritis in Australia during 2007 and 2008, J. Clin. Virol. 49 (4), 265-271 (2010)
GQ845322.2	3136	Australia	2007.79	Eden,J.S., Bull,R.A., Tu,E., McIver,C.J., Lyon,M.J., Marshall,J.A., Smith,D.W., Musto,J., Rawlinson,W.D., White,P.A., Norovirus GII.4 variant 2006b caused epidemics of acute gastroenteritis in Australia during 2007 and 2008, J. Clin. Virol. 49 (4), 265-271 (2010)
GQ845329.2	1623	Australia	2007.54	Eden,J.S., Bull,R.A., Tu,E., McIver,C.J., Lyon,M.J., Marshall,J.A., Smith,D.W., Musto,J., Rawlinson,W.D., White,P.A., Norovirus GII.4 variant 2006b caused epidemics of acute gastroenteritis in Australia during 2007 and 2008, J. Clin. Virol. 49 (4), 265-271 (2010)
GQ845332.2	1623	Australia	2008.63	Eden,J.S., Bull,R.A., Tu,E., McIver,C.J., Lyon,M.J., Marshall,J.A., Smith,D.W., Musto,J., Rawlinson,W.D., White,P.A., Norovirus GII.4 variant 2006b caused epidemics of acute gastroenteritis in Australia during 2007 and 2008, J. Clin. Virol. 49 (4), 265-271 (2010)
GQ845336.3	1623	Australia	2008.46	Eden,J.S., Bull,R.A., Tu,E., McIver,C.J., Lyon,M.J., Marshall,J.A., Smith,D.W., Musto,J., Rawlinson,W.D., White,P.A., Norovirus GII.4 variant 2006b caused epidemics of acute gastroenteritis in Australia during 2007 and 2008, J. Clin. Virol. 49 (4), 265-271 (2010)
GQ845337.2	1623	Australia	2008.63	Eden,J.S., Bull,R.A., Tu,E., McIver,C.J., Lyon,M.J., Marshall,J.A., Smith,D.W., Musto,J., Rawlinson,W.D., White,P.A., Norovirus GII.4 variant 2006b caused epidemics of acute gastroenteritis in Australia during 2007 and 2008, J. Clin. Virol. 49 (4), 265-271 (2010)
GQ845341.2	1623	Australia	2007.37	Eden,J.S., Bull,R.A., Tu,E., McIver,C.J., Lyon,M.J., Marshall,J.A., Smith,D.W., Musto,J., Rawlinson,W.D., White,P.A., Norovirus GII.4 variant 2006b caused epidemics of acute gastroenteritis in Australia during 2007 and 2008, J. Clin. Virol. 49 (4), 265-271 (2010)
GQ845345.2	1623	Australia	2008.63	Eden,J.S., Bull,R.A., Tu,E., McIver,C.J., Lyon,M.J., Marshall,J.A., Smith,D.W., Musto,J., Rawlinson,W.D., White,P.A., Norovirus GII.4 variant 2006b caused epidemics of acute gastroenteritis in Australia during 2007 and 2008, J. Clin. Virol. 49 (4), 265-271 (2010)
GQ845366.2	7560	Australia	2008.88	Eden,J.S., Bull,R.A., Tu,E., McIver,C.J., Lyon,M.J., Marshall,J.A., Smith,D.W., Musto,J., Rawlinson,W.D., White,P.A., Norovirus GII.4 variant 2006b caused epidemics of acute gastroenteritis in Australia during 2007 and 2008, J. Clin. Virol. 49 (4), 265-271 (2010)
GQ845367.2	7559	Australia	2008.88	Eden,J.S., Bull,R.A., Tu,E., McIver,C.J., Lyon,M.J., Marshall,J.A., Smith,D.W., Musto,J., Rawlinson,W.D., White,P.A., Norovirus GII.4 variant 2006b caused epidemics of acute gastroenteritis in Australia during 2007 and 2008, J. Clin. Virol. 49 (4), 265-271 (2010)
GQ845368.2	7559	Australia	2007.54	Eden,J.S., Bull,R.A., Tu,E., McIver,C.J., Lyon,M.J., Marshall,J.A., Smith,D.W., Musto,J., Rawlinson,W.D., White,P.A., Norovirus GII.4 variant 2006b caused epidemics of acute gastroenteritis in Australia during 2007 and 2008, J. Clin. Virol. 49 (4), 265-271 (2010)
GQ845369.3	7560	Australia	2008.04	Eden,J.S., Bull,R.A., Tu,E., McIver,C.J., Lyon,M.J., Marshall,J.A., Smith,D.W., Musto,J., Rawlinson,W.D., White,P.A., Norovirus GII.4 variant 2006b caused epidemics of acute gastroenteritis in Australia during 2007 and 2008, J. Clin. Virol. 49 (4), 265-271 (2010)
GQ845370.2	7523	Australia	2008.5	Eden,J.S., Bull,R.A., Tu,E., McIver,C.J., Lyon,M.J., Marshall,J.A., Smith,D.W., Musto,J., Rawlinson,W.D., White,P.A., Norovirus GII.4 variant 2006b caused epidemics of acute gastroenteritis in Australia during 2007 and 2008, J. Clin. Virol. 49 (4), 265-271 (2010)
GQ849128.1	1623	Australia	2008.04	Eden,J.S., Bull,R.A., Tu,E., McIver,C.J., Lyon,M.J., Marshall,J.A., Smith,D.W., Musto,J., Rawlinson,W.D., White,P.A., Norovirus GII.4 variant 2006b caused epidemics of acute gastroenteritis in Australia during 2007 and 2008, J. Clin. Virol. 49 (4), 265-271 (2010)
GQ849131.1	1533	Thailand	2002.5	Eden,J.-S., Bull,R.A., White,P.A., Direct submission
GQ850882.1	3267	USA	2008.46	Vega,E., Vinje,J., Direct Submission, Submitted (27-AUG-2009) National Calicivirus Laboratory, Centers for Disease Control and Prevention, 1600 Clifton Rd., Atlanta, GA 30333, USA
GQ856445.1	3267	China	2007.5	Jin,M., Chen,J., Zhang,X.H., Zhang,M., Li,H.Y., Cheng,W.X., Liu,N., Tan,M., Jiang,T., Duan,Z.J., Genetic diversity of noroviruses in Chinese adults: Potential recombination hotspots and GII-4/Den Haag-specific mutations at a putative epitope, Infect. Genet. Evol. 11 (7), 1716-1726 (2011)
GQ856446.1	3267	China	2007.5	Jin,M., Chen,J., Zhang,X.H., Zhang,M., Li,H.Y., Cheng,W.X., Liu,N., Tan,M., Jiang,T., Duan,Z.J., Genetic diversity of noroviruses in Chinese adults: Potential recombination hotspots and GII-4/Den Haag-specific mutations at a putative epitope, Infect. Genet. Evol. 11 (7), 1716-1726 (2011)
GQ856447.1	3267	China	2007.5	Jin,M., Chen,J., Zhang,X.H., Zhang,M., Li,H.Y., Cheng,W.X., Liu,N., Tan,M., Jiang,T., Duan,Z.J., Genetic diversity of noroviruses in Chinese adults: Potential recombination hotspots and GII-4/Den Haag-specific mutations at a putative epitope, Infect. Genet. Evol. 11 (7), 1716-1726 (2011)
GQ856449.1	3267	China	2007.5	Jin,M., Chen,J., Zhang,X.H., Zhang,M., Li,H.Y., Cheng,W.X., Liu,N., Tan,M., Jiang,T., Duan,Z.J., Genetic diversity of noroviruses in Chinese adults: Potential recombination hotspots and GII-4/Den Haag-specific mutations at a putative epitope, Infect. Genet. Evol. 11 (7), 1716-1726 (2011)
GQ856450.1	3267	China	2007.5	Jin,M., Chen,J., Zhang,X.H., Zhang,M., Li,H.Y., Cheng,W.X., Liu,N., Tan,M., Jiang,T., Duan,Z.J., Genetic diversity of noroviruses in Chinese adults: Potential recombination hotspots and GII-4/Den Haag-specific mutations at a putative epitope, Infect. Genet. Evol. 11 (7), 1716-1726 (2011)
GQ856451.1	3267	China	2007.5	Jin,M., Chen,J., Zhang,X.H., Zhang,M., Li,H.Y., Cheng,W.X., Liu,N., Tan,M., Jiang,T., Duan,Z.J., Genetic diversity of noroviruses in Chinese adults: Potential recombination hotspots and GII-4/Den Haag-specific mutations at a putative epitope, Infect. Genet. Evol. 11 (7), 1716-1726 (2011)
GQ856452.1	3267	China	2007.5	Jin,M., Chen,J., Zhang,X.H., Zhang,M., Li,H.Y., Cheng,W.X., Liu,N., Tan,M., Jiang,T., Duan,Z.J., Genetic diversity of noroviruses in Chinese adults: Potential recombination hotspots and GII-4/Den Haag-specific mutations at a putative epitope, Infect. Genet. Evol. 11 (7), 1716-1726 (2011)
GQ856453.1	3267	China	2007.5	Jin,M., Chen,J., Zhang,X.H., Zhang,M., Li,H.Y., Cheng,W.X., Liu,N., Tan,M., Jiang,T., Duan,Z.J., Genetic diversity of noroviruses in Chinese adults: Potential recombination hotspots and GII-4/Den Haag-specific mutations at a putative epitope, Infect. Genet. Evol. 11 (7), 1716-1726 (2011)
GQ856454.1	3267	China	2007.5	Jin,M., Chen,J., Zhang,X.H., Zhang,M., Li,H.Y., Cheng,W.X., Liu,N., Tan,M., Jiang,T., Duan,Z.J., Genetic diversity of noroviruses in Chinese adults: Potential recombination hotspots and GII-4/Den Haag-specific mutations at a putative epitope, Infect. Genet. Evol. 11 (7), 1716-1726 (2011)
GQ856455.1	3267	China	2007.5	Jin,M., Chen,J., Zhang,X.H., Zhang,M., Li,H.Y., Cheng,W.X., Liu,N., Tan,M., Jiang,T., Duan,Z.J., Genetic diversity of noroviruses in Chinese adults: Potential recombination hotspots and GII-4/Den Haag-specific mutations at a putative epitope, Infect. Genet. Evol. 11 (7), 1716-1726 (2011)
GQ856456.1	3267	China	2007.5	Jin,M., Chen,J., Zhang,X.H., Zhang,M., Li,H.Y., Cheng,W.X., Liu,N., Tan,M., Jiang,T., Duan,Z.J., Genetic diversity of noroviruses in Chinese adults: Potential recombination hotspots and GII-4/Den Haag-specific mutations at a putative epitope, Infect. Genet. Evol. 11 (7), 1716-1726 (2011)
GQ856457.1	3267	China	2008.5	Jin,M., Chen,J., Zhang,X.H., Zhang,M., Li,H.Y., Cheng,W.X., Liu,N., Tan,M., Jiang,T., Duan,Z.J., Genetic diversity of noroviruses in Chinese adults: Potential recombination hotspots and GII-4/Den Haag-specific mutations at a putative epitope, Infect. Genet. Evol. 11 (7), 1716-1726 (2011)
GQ856458.1	3267	China	2008.5	Jin,M., Chen,J., Zhang,X.H., Zhang,M., Li,H.Y., Cheng,W.X., Liu,N., Tan,M., Jiang,T., Duan,Z.J., Genetic diversity of noroviruses in Chinese adults: Potential recombination hotspots and GII-4/Den Haag-specific mutations at a putative epitope, Infect. Genet. Evol. 11 (7), 1716-1726 (2011)
GQ856459.1	3267	China	2008.5	Jin,M., Chen,J., Zhang,X.H., Zhang,M., Li,H.Y., Cheng,W.X., Liu,N., Tan,M., Jiang,T., Duan,Z.J., Genetic diversity of noroviruses in Chinese adults: Potential recombination hotspots and GII-4/Den Haag-specific mutations at a putative epitope, Infect. Genet. Evol. 11 (7), 1716-1726 (2011)
GQ856460.1	3267	China	2008.5	Jin,M., Chen,J., Zhang,X.H., Zhang,M., Li,H.Y., Cheng,W.X., Liu,N., Tan,M., Jiang,T., Duan,Z.J., Genetic diversity of noroviruses in Chinese adults: Potential recombination hotspots and GII-4/Den Haag-specific mutations at a putative epitope, Infect. Genet. Evol. 11 (7), 1716-1726 (2011)
GQ856461.1	3267	China	2007.5	Jin,M., Chen,J., Zhang,X.H., Zhang,M., Li,H.Y., Cheng,W.X., Liu,N., Tan,M., Jiang,T., Duan,Z.J., Genetic diversity of noroviruses in Chinese adults: Potential recombination hotspots and GII-4/Den Haag-specific mutations at a putative epitope, Infect. Genet. Evol. 11 (7), 1716-1726 (2011)
GU017900.1	3274	Japan	2007.5	Chan-It,W., Thongprachum,A., Okitsu,S., Nishimura,S., Kikuta,H., Baba,T., Yamamoto,A., Sugita,K., Hashira,S., Tajima,T., Mizuguchi,M., Ushijima,H., Detection and genetic characterization of norovirus infections in children with acute gastroenteritis in Japan, 2007-2009, Clin. Lab. 57 (3-4), 213-220 (2011)
GU017901.1	3274	Japan	2008.5	Chan-It,W., Thongprachum,A., Okitsu,S., Nishimura,S., Kikuta,H., Baba,T., Yamamoto,A., Sugita,K., Hashira,S., Tajima,T., Mizuguchi,M., Ushijima,H., Detection and genetic characterization of norovirus infections in children with acute gastroenteritis in Japan, 2007-2009, Clin. Lab. 57 (3-4), 213-220 (2011)
GU017902.1	3274	Japan	2008.5	Chan-It,W., Thongprachum,A., Okitsu,S., Nishimura,S., Kikuta,H., Baba,T., Yamamoto,A., Sugita,K., Hashira,S., Tajima,T., Mizuguchi,M., Ushijima,H., Detection and genetic characterization of norovirus infections in children with acute gastroenteritis in Japan, 2007-2009, Clin. Lab. 57 (3-4), 213-220 (2011)
GU017903.2	7529	Japan	2008.5	Chan-It,W., Thongprachum,A., Okitsu,S., Nishimura,S., Kikuta,H., Baba,T., Yamamoto,A., Sugita,K., Hashira,S., Tajima,T., Mizuguchi,M., Ushijima,H., Detection and genetic characterization of norovirus infections in children with acute gastroenteritis in Japan, 2007-2009, Clin. Lab. 57 (3-4), 213-220 (2011)
GU017904.1	3274	Japan	2008.5	Chan-It,W., Thongprachum,A., Okitsu,S., Nishimura,S., Kikuta,H., Baba,T., Yamamoto,A., Sugita,K., Hashira,S., Tajima,T., Mizuguchi,M., Ushijima,H., Detection and genetic characterization of norovirus infections in children with acute gastroenteritis in Japan, 2007-2009, Clin. Lab. 57 (3-4), 213-220 (2011)
GU017905.1	3274	Japan	2008.5	Chan-It,W., Thongprachum,A., Okitsu,S., Nishimura,S., Kikuta,H., Baba,T., Yamamoto,A., Sugita,K., Hashira,S., Tajima,T., Mizuguchi,M., Ushijima,H., Detection and genetic characterization of norovirus infections in children with acute gastroenteritis in Japan, 2007-2009, Clin. Lab. 57 (3-4), 213-220 (2011)
GU017906.1	3274	Japan	2008.5	Chan-It,W., Thongprachum,A., Okitsu,S., Nishimura,S., Kikuta,H., Baba,T., Yamamoto,A., Sugita,K., Hashira,S., Tajima,T., Mizuguchi,M., Ushijima,H., Detection and genetic characterization of norovirus infections in children with acute gastroenteritis in Japan, 2007-2009, Clin. Lab. 57 (3-4), 213-220 (2011)
GU017907.1	3274	Japan	2008.5	Chan-It,W., Thongprachum,A., Okitsu,S., Nishimura,S., Kikuta,H., Baba,T., Yamamoto,A., Sugita,K., Hashira,S., Tajima,T., Mizuguchi,M., Ushijima,H., Detection and genetic characterization of norovirus infections in children with acute gastroenteritis in Japan, 2007-2009, Clin. Lab. 57 (3-4), 213-220 (2011)
GU017908.1	3274	Japan	2008.5	Chan-It,W., Thongprachum,A., Okitsu,S., Nishimura,S., Kikuta,H., Baba,T., Yamamoto,A., Sugita,K., Hashira,S., Tajima,T., Mizuguchi,M., Ushijima,H., Detection and genetic characterization of norovirus infections in children with acute gastroenteritis in Japan, 2007-2009, Clin. Lab. 57 (3-4), 213-220 (2011)
GU270580.1	2539	USA	2008.04	Vega,E., Vinje,J., Direct submission
GU325839.2	7560	USA	2009.04	Takanashi,S., Wang,Q., Chen,N., Shen,Q., Jung,K., Zhang,Z., Yokoyama,M., Lindesmith,L.C., Baric,R.S., Saif,L.J., Characterization of Emerging GII.g/GII.12 Noroviruses from a Gastroenteritis Outbreak in the United States in 2010,Sequence analysis of the complete genome of a GII.4 Norovirus strain, J. Clin. Microbiol. 49 (9), 3234-3244 (2011),Unpublished
GU350225.1	1623	China	2005.5	Li,Y., Du,X.-W., Wu,B., Yu,J., Direct submission
GU390900.1	1623	SK	2008.88	Park,K.S., Jeong,H.S., Baek,K.A., Lee,C.G., Park,S.M., Park,J.S., Choi,Y.J., Choi,H.J., Cheon,D.S., Genetic analysis of norovirus GII.4 variants circulating in Korea in 2008, Arch. Virol. 155 (5), 635-641 (2010)
GU390901.1	1623	SK	2008.96	Park,K.S., Jeong,H.S., Baek,K.A., Lee,C.G., Park,S.M., Park,J.S., Choi,Y.J., Choi,H.J., Cheon,D.S., Genetic analysis of norovirus GII.4 variants circulating in Korea in 2008, Arch. Virol. 155 (5), 635-641 (2010)
GU390902.1	1623	SK	2008.96	Park,K.S., Jeong,H.S., Baek,K.A., Lee,C.G., Park,S.M., Park,J.S., Choi,Y.J., Choi,H.J., Cheon,D.S., Genetic analysis of norovirus GII.4 variants circulating in Korea in 2008, Arch. Virol. 155 (5), 635-641 (2010)
GU445325.2	7559	USA	2009.88	Vega,E., Barclay,L., Gregoricus,N., Williams,K., Lee,D., Vinje,J., Novel surveillance network for norovirus gastroenteritis outbreaks, United States, Emerging Infect. Dis. 17 (8), 1389-1395 (2011)
GU594162.1	7529	Japan	2008.5	Chan-it,W.,Chan-it,W.,, Direct submission
GU930737.1	7519	USA	1997.18	Sharp,T.M., Ajami,N.J., Neill,F.H., Atmar,R.L., Estes,M.K., Direct submission
GU937448.1	957	USA	2000.5	Yang,Y., Xia,M., Tan,M., Huang,P., Zhong,W., Pang,X.-L., Lee,B.E., Baric,R., Wang,T., Jiang,X., Direct submission
GU937449.1	957	USA	2002.5	Yang,Y., Xia,M., Tan,M., Huang,P., Zhong,W., Pang,X.-L., Lee,B.E., Baric,R., Wang,T., Jiang,X., Direct submission
GU937450.1	957	USA	2002.5	Yang,Y., Xia,M., Tan,M., Huang,P., Zhong,W., Pang,X.-L., Lee,B.E., Baric,R., Wang,T., Jiang,X., Direct submission
GU937451.1	951	USA	2006.5	Yang,Y., Xia,M., Tan,M., Huang,P., Zhong,W., Pang,X.-L., Lee,B.E., Baric,R., Wang,T., Jiang,X., Direct submission
GU937452.1	951	USA	2006.5	Yang,Y., Xia,M., Tan,M., Huang,P., Zhong,W., Pang,X.-L., Lee,B.E., Baric,R., Wang,T., Jiang,X., Direct submission
GU937453.1	954	USA	2006.5	Yang,Y., Xia,M., Tan,M., Huang,P., Zhong,W., Pang,X.-L., Lee,B.E., Baric,R., Wang,T., Jiang,X., Direct submission
GU937454.1	957	USA	2002.5	Yang,Y., Xia,M., Tan,M., Huang,P., Zhong,W., Pang,X.-L., Lee,B.E., Baric,R., Wang,T., Jiang,X., Direct submission
GU937455.1	954	Canada	2000.5	Yang,Y., Xia,M., Tan,M., Huang,P., Zhong,W., Pang,X.-L., Lee,B.E., Baric,R., Wang,T., Jiang,X., Direct submission
GU937456.1	957	Canada	2002.5	Yang,Y., Xia,M., Tan,M., Huang,P., Zhong,W., Pang,X.-L., Lee,B.E., Baric,R., Wang,T., Jiang,X., Direct submission
GU937457.1	957	Canada	2005.5	Yang,Y., Xia,M., Tan,M., Huang,P., Zhong,W., Pang,X.-L., Lee,B.E., Baric,R., Wang,T., Jiang,X., Direct submission
GU937458.1	957	Canada	2006.5	Yang,Y., Xia,M., Tan,M., Huang,P., Zhong,W., Pang,X.-L., Lee,B.E., Baric,R., Wang,T., Jiang,X., Direct submission
GU937459.1	957	Canada	2006.5	Yang,Y., Xia,M., Tan,M., Huang,P., Zhong,W., Pang,X.-L., Lee,B.E., Baric,R., Wang,T., Jiang,X., Direct submission
GU937460.1	957	Canada	2006.5	Yang,Y., Xia,M., Tan,M., Huang,P., Zhong,W., Pang,X.-L., Lee,B.E., Baric,R., Wang,T., Jiang,X., Direct submission
GU937461.1	957	Canada	2006.5	Yang,Y., Xia,M., Tan,M., Huang,P., Zhong,W., Pang,X.-L., Lee,B.E., Baric,R., Wang,T., Jiang,X., Direct submission
GU937462.1	957	Japan	2006.5	Yang,Y., Xia,M., Tan,M., Huang,P., Zhong,W., Pang,X.-L., Lee,B.E., Baric,R., Wang,T., Jiang,X., Direct submission
GU937463.1	957	USA	2008.5	Yang,Y., Xia,M., Tan,M., Huang,P., Zhong,W., Pang,X.-L., Lee,B.E., Baric,R., Wang,T., Jiang,X., Direct submission
GU937464.1	957	USA	2008.5	Yang,Y., Xia,M., Tan,M., Huang,P., Zhong,W., Pang,X.-L., Lee,B.E., Baric,R., Wang,T., Jiang,X., Direct submission
GU937465.1	957	USA	2003.5	Yang,Y., Xia,M., Tan,M., Huang,P., Zhong,W., Pang,X.-L., Lee,B.E., Baric,R., Wang,T., Jiang,X., Direct submission
GU969058.1	1947	Japan	2008.5	Chan-it,W.,, Direct submission
GU969059.1	1947	Japan	2008.5	Chan-it,W.,, Direct submission
GU980585.1	7577	SK	2006.5	Yun,S.I., Kim,J.K., Song,B.H., Jeong,A.Y., Jee,Y.M., Lee,C.H., Paik,S.Y., Koo,Y., Jeon,I., Byun,S.J., Lee,Y.M., Complete genome sequence and phylogenetic analysis of a recombinant Korean norovirus, CBNU1, recovered from a 2006 outbreak, Virus Res. 152 (1-2), 137-152 (2010)
GU991353.1	7555	China	2008.96	Shen,Q., Zhang,W., Yang,S., Chen,Y., Shan,T., Cui,L., Hua,X., Genomic organization and recombination analysis of human norovirus identified from China, Mol. Biol. Rep. 39 (2), 1275-1281 (2012)
GU991354.1	7511	China	2009.04	Shen,Q., Zhang,W., Yang,S., Chen,Y., Shan,T., Cui,L., Hua,X., Genomic organization and recombination analysis of human norovirus identified from China, Mol. Biol. Rep. 39 (2), 1275-1281 (2012)
GU991355.1	7544	China	2009.04	Shen,Q., Zhang,W., Yang,S., Chen,Y., Shan,T., Cui,L., Hua,X., Genomic organization and recombination analysis of human norovirus identified from China, Mol. Biol. Rep. 39 (2), 1275-1281 (2012)
HF952119.1	7559	UK	2011.5	Batty,E.M., Wong,T.H., Trebes,A., Argoud,K., Attar,M., Buck,D., Ip,C.L., Golubchik,T., Cule,M., Bowden,R., Manganis,C., Klenerman,P., Barnes,E., Walker,A.S., Wyllie,D.H., Wilson,D.J., Dingle,K.E., Peto,T.E., Crook,D.W., Piazza,P., A Modified RNA-Seq Approach for Whole Genome Sequencing of RNA Viruses from Faecal and Blood Samples, PLoS ONE 8 (6), E66129 (2013)
HF952120.1	7559	UK	2011.5	Batty,E.M., Wong,T.H., Trebes,A., Argoud,K., Attar,M., Buck,D., Ip,C.L., Golubchik,T., Cule,M., Bowden,R., Manganis,C., Klenerman,P., Barnes,E., Walker,A.S., Wyllie,D.H., Wilson,D.J., Dingle,K.E., Peto,T.E., Crook,D.W., Piazza,P., A Modified RNA-Seq Approach for Whole Genome Sequencing of RNA Viruses from Faecal and Blood Samples, PLoS ONE 8 (6), E66129 (2013)
HF952121.1	7559	UK	2011.5	Batty,E.M., Wong,T.H., Trebes,A., Argoud,K., Attar,M., Buck,D., Ip,C.L., Golubchik,T., Cule,M., Bowden,R., Manganis,C., Klenerman,P., Barnes,E., Walker,A.S., Wyllie,D.H., Wilson,D.J., Dingle,K.E., Peto,T.E., Crook,D.W., Piazza,P., A Modified RNA-Seq Approach for Whole Genome Sequencing of RNA Viruses from Faecal and Blood Samples, PLoS ONE 8 (6), E66129 (2013)
HF952122.1	7559	UK	2011.5	Batty,E.M., Wong,T.H., Trebes,A., Argoud,K., Attar,M., Buck,D., Ip,C.L., Golubchik,T., Cule,M., Bowden,R., Manganis,C., Klenerman,P., Barnes,E., Walker,A.S., Wyllie,D.H., Wilson,D.J., Dingle,K.E., Peto,T.E., Crook,D.W., Piazza,P., A Modified RNA-Seq Approach for Whole Genome Sequencing of RNA Viruses from Faecal and Blood Samples, PLoS ONE 8 (6), E66129 (2013)
HF952123.1	7559	UK	2011.5	Batty,E.M., Wong,T.H., Trebes,A., Argoud,K., Attar,M., Buck,D., Ip,C.L., Golubchik,T., Cule,M., Bowden,R., Manganis,C., Klenerman,P., Barnes,E., Walker,A.S., Wyllie,D.H., Wilson,D.J., Dingle,K.E., Peto,T.E., Crook,D.W., Piazza,P., A Modified RNA-Seq Approach for Whole Genome Sequencing of RNA Viruses from Faecal and Blood Samples, PLoS ONE 8 (6), E66129 (2013)
HF952124.1	7559	UK	2011.5	Batty,E.M., Wong,T.H., Trebes,A., Argoud,K., Attar,M., Buck,D., Ip,C.L., Golubchik,T., Cule,M., Bowden,R., Manganis,C., Klenerman,P., Barnes,E., Walker,A.S., Wyllie,D.H., Wilson,D.J., Dingle,K.E., Peto,T.E., Crook,D.W., Piazza,P., A Modified RNA-Seq Approach for Whole Genome Sequencing of RNA Viruses from Faecal and Blood Samples, PLoS ONE 8 (6), E66129 (2013)
HF952125.1	7559	UK	2011.5	Batty,E.M., Wong,T.H., Trebes,A., Argoud,K., Attar,M., Buck,D., Ip,C.L., Golubchik,T., Cule,M., Bowden,R., Manganis,C., Klenerman,P., Barnes,E., Walker,A.S., Wyllie,D.H., Wilson,D.J., Dingle,K.E., Peto,T.E., Crook,D.W., Piazza,P., A Modified RNA-Seq Approach for Whole Genome Sequencing of RNA Viruses from Faecal and Blood Samples, PLoS ONE 8 (6), E66129 (2013)
HF952126.1	7559	UK	2011.5	Batty,E.M., Wong,T.H., Trebes,A., Argoud,K., Attar,M., Buck,D., Ip,C.L., Golubchik,T., Cule,M., Bowden,R., Manganis,C., Klenerman,P., Barnes,E., Walker,A.S., Wyllie,D.H., Wilson,D.J., Dingle,K.E., Peto,T.E., Crook,D.W., Piazza,P., A Modified RNA-Seq Approach for Whole Genome Sequencing of RNA Viruses from Faecal and Blood Samples, PLoS ONE 8 (6), E66129 (2013)
HF952127.1	7559	UK	2011.5	Batty,E.M., Wong,T.H., Trebes,A., Argoud,K., Attar,M., Buck,D., Ip,C.L., Golubchik,T., Cule,M., Bowden,R., Manganis,C., Klenerman,P., Barnes,E., Walker,A.S., Wyllie,D.H., Wilson,D.J., Dingle,K.E., Peto,T.E., Crook,D.W., Piazza,P., A Modified RNA-Seq Approach for Whole Genome Sequencing of RNA Viruses from Faecal and Blood Samples, PLoS ONE 8 (6), E66129 (2013)
HF952128.1	7559	UK	2010.5	Batty,E.M., Wong,T.H., Trebes,A., Argoud,K., Attar,M., Buck,D., Ip,C.L., Golubchik,T., Cule,M., Bowden,R., Manganis,C., Klenerman,P., Barnes,E., Walker,A.S., Wyllie,D.H., Wilson,D.J., Dingle,K.E., Peto,T.E., Crook,D.W., Piazza,P., A Modified RNA-Seq Approach for Whole Genome Sequencing of RNA Viruses from Faecal and Blood Samples, PLoS ONE 8 (6), E66129 (2013)
HF952129.1	7548	UK	2011.5	Batty,E.M., Wong,T.H., Trebes,A., Argoud,K., Attar,M., Buck,D., Ip,C.L., Golubchik,T., Cule,M., Bowden,R., Manganis,C., Klenerman,P., Barnes,E., Walker,A.S., Wyllie,D.H., Wilson,D.J., Dingle,K.E., Peto,T.E., Crook,D.W., Piazza,P., A Modified RNA-Seq Approach for Whole Genome Sequencing of RNA Viruses from Faecal and Blood Samples, PLoS ONE 8 (6), E66129 (2013)
HF952130.1	7559	UK	2011.5	Batty,E.M., Wong,T.H., Trebes,A., Argoud,K., Attar,M., Buck,D., Ip,C.L., Golubchik,T., Cule,M., Bowden,R., Manganis,C., Klenerman,P., Barnes,E., Walker,A.S., Wyllie,D.H., Wilson,D.J., Dingle,K.E., Peto,T.E., Crook,D.W., Piazza,P., A Modified RNA-Seq Approach for Whole Genome Sequencing of RNA Viruses from Faecal and Blood Samples, PLoS ONE 8 (6), E66129 (2013)
HF952131.1	7559	UK	2010.5	Batty,E.M., Wong,T.H., Trebes,A., Argoud,K., Attar,M., Buck,D., Ip,C.L., Golubchik,T., Cule,M., Bowden,R., Manganis,C., Klenerman,P., Barnes,E., Walker,A.S., Wyllie,D.H., Wilson,D.J., Dingle,K.E., Peto,T.E., Crook,D.W., Piazza,P., A Modified RNA-Seq Approach for Whole Genome Sequencing of RNA Viruses from Faecal and Blood Samples, PLoS ONE 8 (6), E66129 (2013)
HF952132.1	7559	UK	2011.5	Batty,E.M., Wong,T.H., Trebes,A., Argoud,K., Attar,M., Buck,D., Ip,C.L., Golubchik,T., Cule,M., Bowden,R., Manganis,C., Klenerman,P., Barnes,E., Walker,A.S., Wyllie,D.H., Wilson,D.J., Dingle,K.E., Peto,T.E., Crook,D.W., Piazza,P., A Modified RNA-Seq Approach for Whole Genome Sequencing of RNA Viruses from Faecal and Blood Samples, PLoS ONE 8 (6), E66129 (2013)
HF952133.1	7559	UK	2010.5	Batty,E.M., Wong,T.H., Trebes,A., Argoud,K., Attar,M., Buck,D., Ip,C.L., Golubchik,T., Cule,M., Bowden,R., Manganis,C., Klenerman,P., Barnes,E., Walker,A.S., Wyllie,D.H., Wilson,D.J., Dingle,K.E., Peto,T.E., Crook,D.W., Piazza,P., A Modified RNA-Seq Approach for Whole Genome Sequencing of RNA Viruses from Faecal and Blood Samples, PLoS ONE 8 (6), E66129 (2013)
HF952134.1	7559	UK	2011.5	Batty,E.M., Wong,T.H., Trebes,A., Argoud,K., Attar,M., Buck,D., Ip,C.L., Golubchik,T., Cule,M., Bowden,R., Manganis,C., Klenerman,P., Barnes,E., Walker,A.S., Wyllie,D.H., Wilson,D.J., Dingle,K.E., Peto,T.E., Crook,D.W., Piazza,P., A Modified RNA-Seq Approach for Whole Genome Sequencing of RNA Viruses from Faecal and Blood Samples, PLoS ONE 8 (6), E66129 (2013)
HF952135.1	7559	UK	2011.5	Batty,E.M., Wong,T.H., Trebes,A., Argoud,K., Attar,M., Buck,D., Ip,C.L., Golubchik,T., Cule,M., Bowden,R., Manganis,C., Klenerman,P., Barnes,E., Walker,A.S., Wyllie,D.H., Wilson,D.J., Dingle,K.E., Peto,T.E., Crook,D.W., Piazza,P., A Modified RNA-Seq Approach for Whole Genome Sequencing of RNA Viruses from Faecal and Blood Samples, PLoS ONE 8 (6), E66129 (2013)
HM191773.1	2240	China	2010.5	Tai,A.L.S., Cheng,P.K.C., Lim,W.W.L., Direct submission
HM590583.1	2382	Taiwan	2009.12	Wu,F.-T.,Wu,F.-T.,, Direct submission
HM625866.1	3230	Hungary	2010.12	Reuter,G., Boros,A., Pankovics,P., Direct submission
HM635099.2	2764	SK	2009.02	Han,T.H., Kim,C.H., Chung,J.Y., Park,S.H., Hwang,E.S., Emergence of norovirus GII-4/2008 variant and recombinant strains in Seoul, Korea, Arch. Virol. 156 (2), 323-329 (2011)
HM635100.2	3538	SK	2009.28	Han,T.H., Kim,C.H., Chung,J.Y., Park,S.H., Hwang,E.S., Emergence of norovirus GII-4/2008 variant and recombinant strains in Seoul, Korea, Arch. Virol. 156 (2), 323-329 (2011)
HM635101.2	3538	SK	2009.95	Han,T.H., Kim,C.H., Chung,J.Y., Park,S.H., Hwang,E.S., Emergence of norovirus GII-4/2008 variant and recombinant strains in Seoul, Korea, Arch. Virol. 156 (2), 323-329 (2011)
HM635103.2	3538	SK	2010.09	Han,T.H., Kim,C.H., Chung,J.Y., Park,S.H., Hwang,E.S., Emergence of norovirus GII-4/2008 variant and recombinant strains in Seoul, Korea, Arch. Virol. 156 (2), 323-329 (2011)
HM635155.2	2757	SK	2009.93	Han,T.H., Kim,C.H., Chung,J.Y., Park,S.H., Hwang,E.S., Emergence of norovirus GII-4/2008 variant and recombinant strains in Seoul, Korea, Arch. Virol. 156 (2), 323-329 (2011)
HM635156.2	2757	SK	2010.04	Han,T.H., Kim,C.H., Chung,J.Y., Park,S.H., Hwang,E.S., Emergence of norovirus GII-4/2008 variant and recombinant strains in Seoul, Korea, Arch. Virol. 156 (2), 323-329 (2011)
HM747943.1	1490	India	2009.5	Menon,V.K., George,S., Ramani,S., Illiayaraja,J., Sarkar,R., Jana,A.K., Kuruvilla,K.A., Kang,G., Genogroup IIb norovirus infections and association with enteric symptoms in a neonatal nursery in southern India, J. Clin. Microbiol. 48 (9), 3212-3215 (2010)
HM747944.1	1511	India	2009.5	Menon,V.K., George,S., Ramani,S., Illiayaraja,J., Sarkar,R., Jana,A.K., Kuruvilla,K.A., Kang,G., Genogroup IIb norovirus infections and association with enteric symptoms in a neonatal nursery in southern India, J. Clin. Microbiol. 48 (9), 3212-3215 (2010)
HM747945.1	1512	India	2009.5	Menon,V.K., George,S., Ramani,S., Illiayaraja,J., Sarkar,R., Jana,A.K., Kuruvilla,K.A., Kang,G., Genogroup IIb norovirus infections and association with enteric symptoms in a neonatal nursery in southern India, J. Clin. Microbiol. 48 (9), 3212-3215 (2010)
HM747946.1	1515	India	2009.5	Menon,V.K., George,S., Ramani,S., Illiayaraja,J., Sarkar,R., Jana,A.K., Kuruvilla,K.A., Kang,G., Genogroup IIb norovirus infections and association with enteric symptoms in a neonatal nursery in southern India, J. Clin. Microbiol. 48 (9), 3212-3215 (2010)
HM747947.1	1480	India	2009.5	Menon,V.K., George,S., Ramani,S., Illiayaraja,J., Sarkar,R., Jana,A.K., Kuruvilla,K.A., Kang,G., Genogroup IIb norovirus infections and association with enteric symptoms in a neonatal nursery in southern India, J. Clin. Microbiol. 48 (9), 3212-3215 (2010)
HM747948.1	1514	India	2009.5	Menon,V.K., George,S., Ramani,S., Illiayaraja,J., Sarkar,R., Jana,A.K., Kuruvilla,K.A., Kang,G., Genogroup IIb norovirus infections and association with enteric symptoms in a neonatal nursery in southern India, J. Clin. Microbiol. 48 (9), 3212-3215 (2010)
HM748971.2	7560	Australia	2009.5	Eden,J.S., Tanaka,M.M., Boni,M.F., Rawlinson,W.D., White,P.A., Recombination within the Pandemic Norovirus GII.4 Lineage,Emergence of a New Pandemic Norovirus Variant of the GII.4 Lineage, J. Virol. 87 (11), 6270-6282 (2013),Unpublished
HM748972.2	7559	Australia	2009.5	Eden,J.S., Tanaka,M.M., Boni,M.F., Rawlinson,W.D., White,P.A., Recombination within the Pandemic Norovirus GII.4 Lineage,Emergence of a New Pandemic Norovirus Variant of the GII.4 Lineage, J. Virol. 87 (11), 6270-6282 (2013),Unpublished
HM748973.2	7560	Australia	2009.5	Eden,J.S., Tanaka,M.M., Boni,M.F., Rawlinson,W.D., White,P.A., Recombination within the Pandemic Norovirus GII.4 Lineage,Emergence of a New Pandemic Norovirus Variant of the GII.4 Lineage, J. Virol. 87 (11), 6270-6282 (2013),Unpublished
HM802525.1	3990	China	2006.5	Chan,M.C., Lee,N., Ho,W.S., Law,C.O., Lau,T.C., Tsui,S.K., Sung,J.J., Covariation of Major and Minor Viral Capsid Proteins in Norovirus Genogroup II Genotype 4 Strains, J. Virol. 86 (2), 1227-1232 (2012)
HM802526.1	3990	China	2006.5	Chan,M.C., Lee,N., Ho,W.S., Law,C.O., Lau,T.C., Tsui,S.K., Sung,J.J., Covariation of Major and Minor Viral Capsid Proteins in Norovirus Genogroup II Genotype 4 Strains, J. Virol. 86 (2), 1227-1232 (2012)
HM802527.1	3990	China	2006.5	Chan,M.C., Lee,N., Ho,W.S., Law,C.O., Lau,T.C., Tsui,S.K., Sung,J.J., Covariation of Major and Minor Viral Capsid Proteins in Norovirus Genogroup II Genotype 4 Strains, J. Virol. 86 (2), 1227-1232 (2012)
HM802528.1	3989	China	2006.5	Chan,M.C., Lee,N., Ho,W.S., Law,C.O., Lau,T.C., Tsui,S.K., Sung,J.J., Covariation of Major and Minor Viral Capsid Proteins in Norovirus Genogroup II Genotype 4 Strains, J. Virol. 86 (2), 1227-1232 (2012)
HM802529.1	3989	China	2006.5	Chan,M.C., Lee,N., Ho,W.S., Law,C.O., Lau,T.C., Tsui,S.K., Sung,J.J., Covariation of Major and Minor Viral Capsid Proteins in Norovirus Genogroup II Genotype 4 Strains, J. Virol. 86 (2), 1227-1232 (2012)
HM802530.1	3989	China	2006.5	Chan,M.C., Lee,N., Ho,W.S., Law,C.O., Lau,T.C., Tsui,S.K., Sung,J.J., Covariation of Major and Minor Viral Capsid Proteins in Norovirus Genogroup II Genotype 4 Strains, J. Virol. 86 (2), 1227-1232 (2012)
HM802531.1	3989	China	2006.5	Chan,M.C., Lee,N., Ho,W.S., Law,C.O., Lau,T.C., Tsui,S.K., Sung,J.J., Covariation of Major and Minor Viral Capsid Proteins in Norovirus Genogroup II Genotype 4 Strains, J. Virol. 86 (2), 1227-1232 (2012)
HM802532.1	3989	China	2006.5	Chan,M.C., Lee,N., Ho,W.S., Law,C.O., Lau,T.C., Tsui,S.K., Sung,J.J., Covariation of Major and Minor Viral Capsid Proteins in Norovirus Genogroup II Genotype 4 Strains, J. Virol. 86 (2), 1227-1232 (2012)
HM802533.1	3989	China	2006.5	Chan,M.C., Lee,N., Ho,W.S., Law,C.O., Lau,T.C., Tsui,S.K., Sung,J.J., Covariation of Major and Minor Viral Capsid Proteins in Norovirus Genogroup II Genotype 4 Strains, J. Virol. 86 (2), 1227-1232 (2012)
HM802534.1	3989	China	2006.5	Chan,M.C., Lee,N., Ho,W.S., Law,C.O., Lau,T.C., Tsui,S.K., Sung,J.J., Covariation of Major and Minor Viral Capsid Proteins in Norovirus Genogroup II Genotype 4 Strains, J. Virol. 86 (2), 1227-1232 (2012)
HM802535.1	3989	China	2006.5	Chan,M.C., Lee,N., Ho,W.S., Law,C.O., Lau,T.C., Tsui,S.K., Sung,J.J., Covariation of Major and Minor Viral Capsid Proteins in Norovirus Genogroup II Genotype 4 Strains, J. Virol. 86 (2), 1227-1232 (2012)
HM802536.1	3989	China	2006.5	Chan,M.C., Lee,N., Ho,W.S., Law,C.O., Lau,T.C., Tsui,S.K., Sung,J.J., Covariation of Major and Minor Viral Capsid Proteins in Norovirus Genogroup II Genotype 4 Strains, J. Virol. 86 (2), 1227-1232 (2012)
HM802537.1	3989	China	2006.5	Chan,M.C., Lee,N., Ho,W.S., Law,C.O., Lau,T.C., Tsui,S.K., Sung,J.J., Covariation of Major and Minor Viral Capsid Proteins in Norovirus Genogroup II Genotype 4 Strains, J. Virol. 86 (2), 1227-1232 (2012)
HM802538.1	3989	China	2006.5	Chan,M.C., Lee,N., Ho,W.S., Law,C.O., Lau,T.C., Tsui,S.K., Sung,J.J., Covariation of Major and Minor Viral Capsid Proteins in Norovirus Genogroup II Genotype 4 Strains, J. Virol. 86 (2), 1227-1232 (2012)
HM802539.1	3989	China	2006.5	Chan,M.C., Lee,N., Ho,W.S., Law,C.O., Lau,T.C., Tsui,S.K., Sung,J.J., Covariation of Major and Minor Viral Capsid Proteins in Norovirus Genogroup II Genotype 4 Strains, J. Virol. 86 (2), 1227-1232 (2012)
HM802540.1	3989	China	2005.04	Chan,M.C., Lee,N., Ho,W.S., Law,C.O., Lau,T.C., Tsui,S.K., Sung,J.J., Covariation of Major and Minor Viral Capsid Proteins in Norovirus Genogroup II Genotype 4 Strains, J. Virol. 86 (2), 1227-1232 (2012)
HM802541.1	3989	China	2004.96	Chan,M.C., Lee,N., Ho,W.S., Law,C.O., Lau,T.C., Tsui,S.K., Sung,J.J., Covariation of Major and Minor Viral Capsid Proteins in Norovirus Genogroup II Genotype 4 Strains, J. Virol. 86 (2), 1227-1232 (2012)
HM802542.1	3989	China	2005.04	Chan,M.C., Lee,N., Ho,W.S., Law,C.O., Lau,T.C., Tsui,S.K., Sung,J.J., Covariation of Major and Minor Viral Capsid Proteins in Norovirus Genogroup II Genotype 4 Strains, J. Virol. 86 (2), 1227-1232 (2012)
HM802543.1	3989	China	2005.04	Chan,M.C., Lee,N., Ho,W.S., Law,C.O., Lau,T.C., Tsui,S.K., Sung,J.J., Covariation of Major and Minor Viral Capsid Proteins in Norovirus Genogroup II Genotype 4 Strains, J. Virol. 86 (2), 1227-1232 (2012)
HM802544.1	3989	China	2005.88	Chan,M.C., Lee,N., Ho,W.S., Law,C.O., Lau,T.C., Tsui,S.K., Sung,J.J., Covariation of Major and Minor Viral Capsid Proteins in Norovirus Genogroup II Genotype 4 Strains, J. Virol. 86 (2), 1227-1232 (2012)
HM802545.1	3988	China	2005.29	Chan,M.C., Lee,N., Ho,W.S., Law,C.O., Lau,T.C., Tsui,S.K., Sung,J.J., Covariation of Major and Minor Viral Capsid Proteins in Norovirus Genogroup II Genotype 4 Strains, J. Virol. 86 (2), 1227-1232 (2012)
HM802546.1	3988	China	2004.96	Chan,M.C., Lee,N., Ho,W.S., Law,C.O., Lau,T.C., Tsui,S.K., Sung,J.J., Covariation of Major and Minor Viral Capsid Proteins in Norovirus Genogroup II Genotype 4 Strains, J. Virol. 86 (2), 1227-1232 (2012)
HM802547.1	3988	China	2004.96	Chan,M.C., Lee,N., Ho,W.S., Law,C.O., Lau,T.C., Tsui,S.K., Sung,J.J., Covariation of Major and Minor Viral Capsid Proteins in Norovirus Genogroup II Genotype 4 Strains, J. Virol. 86 (2), 1227-1232 (2012)
HM802548.1	3988	China	2005.04	Chan,M.C., Lee,N., Ho,W.S., Law,C.O., Lau,T.C., Tsui,S.K., Sung,J.J., Covariation of Major and Minor Viral Capsid Proteins in Norovirus Genogroup II Genotype 4 Strains, J. Virol. 86 (2), 1227-1232 (2012)
HM802549.1	3988	China	2005.04	Chan,M.C., Lee,N., Ho,W.S., Law,C.O., Lau,T.C., Tsui,S.K., Sung,J.J., Covariation of Major and Minor Viral Capsid Proteins in Norovirus Genogroup II Genotype 4 Strains, J. Virol. 86 (2), 1227-1232 (2012)
HM802550.1	3988	China	2005.04	Chan,M.C., Lee,N., Ho,W.S., Law,C.O., Lau,T.C., Tsui,S.K., Sung,J.J., Covariation of Major and Minor Viral Capsid Proteins in Norovirus Genogroup II Genotype 4 Strains, J. Virol. 86 (2), 1227-1232 (2012)
HM802551.1	3988	China	2004.96	Chan,M.C., Lee,N., Ho,W.S., Law,C.O., Lau,T.C., Tsui,S.K., Sung,J.J., Covariation of Major and Minor Viral Capsid Proteins in Norovirus Genogroup II Genotype 4 Strains, J. Virol. 86 (2), 1227-1232 (2012)
HM802552.1	3988	China	2005.62	Chan,M.C., Lee,N., Ho,W.S., Law,C.O., Lau,T.C., Tsui,S.K., Sung,J.J., Covariation of Major and Minor Viral Capsid Proteins in Norovirus Genogroup II Genotype 4 Strains, J. Virol. 86 (2), 1227-1232 (2012)
HM802553.1	3988	China	2005.79	Chan,M.C., Lee,N., Ho,W.S., Law,C.O., Lau,T.C., Tsui,S.K., Sung,J.J., Covariation of Major and Minor Viral Capsid Proteins in Norovirus Genogroup II Genotype 4 Strains, J. Virol. 86 (2), 1227-1232 (2012)
HM802554.1	3988	China	2005.88	Chan,M.C., Lee,N., Ho,W.S., Law,C.O., Lau,T.C., Tsui,S.K., Sung,J.J., Covariation of Major and Minor Viral Capsid Proteins in Norovirus Genogroup II Genotype 4 Strains, J. Virol. 86 (2), 1227-1232 (2012)
HM802555.1	3988	China	2005.04	Chan,M.C., Lee,N., Ho,W.S., Law,C.O., Lau,T.C., Tsui,S.K., Sung,J.J., Covariation of Major and Minor Viral Capsid Proteins in Norovirus Genogroup II Genotype 4 Strains, J. Virol. 86 (2), 1227-1232 (2012)
HQ005292.1	2240	China	2009.5	Tai,A.L.S., Cheng,P.K.C., Lim,W.W.L., Direct submission
HQ005293.1	2240	China	2009.5	Tai,A.L.S., Cheng,P.K.C., Lim,W.W.L., Direct submission
HQ005294.1	2240	China	2009.5	Tai,A.L.S., Cheng,P.K.C., Lim,W.W.L., Direct submission
HQ005296.1	2240	China	2009.5	Tai,A.L.S., Cheng,P.K.C., Lim,W.W.L., Direct submission
HQ005297.1	2240	China	2009.5	Tai,A.L.S., Cheng,P.K.C., Lim,W.W.L., Direct submission
HQ005298.1	2240	China	2009.5	Tai,A.L.S., Cheng,P.K.C., Lim,W.W.L., Direct submission
HQ005299.1	2240	China	2010.5	Tai,A.L.S., Cheng,P.K.C., Lim,W.W.L., Direct submission
HQ008054.1	1623	SA	2008.39	Mans,J., de Villiers,J.C., du Plessis,N.M., Avenant,T., Taylor,M.B., Emerging norovirus GII.4 2008 variant detected in hospitalised paediatric patients in South Africa, J. Clin. Virol. 49 (4), 258-264 (2010)
HQ008055.1	1623	SA	2008.21	Mans,J., de Villiers,J.C., du Plessis,N.M., Avenant,T., Taylor,M.B., Emerging norovirus GII.4 2008 variant detected in hospitalised paediatric patients in South Africa, J. Clin. Virol. 49 (4), 258-264 (2010)
HQ008056.1	1623	SA	2008.81	Mans,J., de Villiers,J.C., du Plessis,N.M., Avenant,T., Taylor,M.B., Emerging norovirus GII.4 2008 variant detected in hospitalised paediatric patients in South Africa, J. Clin. Virol. 49 (4), 258-264 (2010)
HQ008057.1	1623	SA	2008.9	Mans,J., de Villiers,J.C., du Plessis,N.M., Avenant,T., Taylor,M.B., Emerging norovirus GII.4 2008 variant detected in hospitalised paediatric patients in South Africa, J. Clin. Virol. 49 (4), 258-264 (2010)
HQ009513.1	7558	SK	2008.5	Jang,K.M., Oh,T.K., Kim,C.H., Choi,C.W., Direct submission
HQ392821.1	7548	China	2009.62	Shen,Q., Zhang,W., Yang,S., Cui,L., Hua,X., Complete genome sequence of a new-genotype porcine norovirus isolated from piglets with diarrhea,Recombinant Porcine Norovirus Isolated from China That Contributed to a Sporadic Cases of Gastroenteritis in Piglet, J. Virol. 86 (12), 7015-7016 (2012),Unpublished
HQ449728.1	7523	USA	2010.5	Takanashi,S., Wang,Q., Chen,N., Shen,Q., Jung,K., Zhang,Z., Yokoyama,M., Lindesmith,L.C., Baric,R.S., Saif,L.J., Characterization of Emerging GII.g/GII.12 Noroviruses from a Gastroenteritis Outbreak in the United States in 2010, J. Clin. Microbiol. 49 (9), 3234-3244 (2011)
HQ456320.1	2387	Taiwan	2004.5	Wu,F.-T.,Wu,F.-T.,, Direct submission
HQ456321.1	2387	Taiwan	2005.5	Wu,F.-T.,Wu,F.-T.,, Direct submission
HQ456322.1	2378	Taiwan	2006.5	Wu,F.-T.,Wu,F.-T.,, Direct submission
HQ456323.1	2387	Taiwan	2006.5	Wu,F.-T.,Wu,F.-T.,, Direct submission
HQ456324.1	2387	Taiwan	2006.5	Wu,F.-T.,Wu,F.-T.,, Direct submission
HQ456325.1	2387	Taiwan	2006.5	Wu,F.-T.,Wu,F.-T.,, Direct submission
HQ456326.1	2387	Taiwan	2006.5	Wu,F.-T.,Wu,F.-T.,, Direct submission
HQ456327.1	2387	Taiwan	2006.5	Wu,F.-T.,Wu,F.-T.,, Direct submission
HQ456328.1	2387	Taiwan	2006.5	Wu,F.-T.,Wu,F.-T.,, Direct submission
HQ456329.1	2387	Taiwan	2006.5	Wu,F.-T.,Wu,F.-T.,, Direct submission
HQ456330.1	2387	Taiwan	2006.5	Wu,F.-T.,Wu,F.-T.,, Direct submission
HQ456331.1	2387	Taiwan	2006.5	Wu,F.-T.,Wu,F.-T.,, Direct submission
HQ456332.1	2387	Taiwan	2006.5	Wu,F.-T.,Wu,F.-T.,, Direct submission
HQ456333.1	2387	Taiwan	2008.5	Wu,F.-T.,Wu,F.-T.,, Direct submission
HQ456334.1	2387	Taiwan	2008.5	Wu,F.-T.,Wu,F.-T.,, Direct submission
HQ456335.1	2387	Taiwan	2008.5	Wu,F.-T.,Wu,F.-T.,, Direct submission
HQ456336.1	2387	Taiwan	2008.5	Wu,F.-T.,Wu,F.-T.,, Direct submission
HQ456337.1	2387	Taiwan	2008.5	Wu,F.-T.,Wu,F.-T.,, Direct submission
HQ456338.1	2387	Taiwan	2008.5	Wu,F.-T.,Wu,F.-T.,, Direct submission
HQ456339.1	2387	Taiwan	2008.5	Wu,F.-T.,Wu,F.-T.,, Direct submission
HQ456340.1	2387	Taiwan	2008.5	Wu,F.-T.,Wu,F.-T.,, Direct submission
HQ456341.1	2387	Taiwan	2008.5	Wu,F.-T.,Wu,F.-T.,, Direct submission
HQ456342.1	2387	Taiwan	2008.5	Wu,F.-T.,Wu,F.-T.,, Direct submission
HQ456343.1	2377	Taiwan	2009.5	Wu,F.-T.,Wu,F.-T.,, Direct submission
HQ456344.1	2355	Taiwan	2009.5	Wu,F.-T.,Wu,F.-T.,, Direct submission
HQ456345.1	2387	Taiwan	2010.5	Wu,F.-T.,Wu,F.-T.,, Direct submission
HQ456346.1	2379	Taiwan	2009.5	Wu,F.-T.,Wu,F.-T.,, Direct submission
HQ664990.1	7523	USA	2010.5	Takanashi,S., Wang,Q., Chen,N., Shen,Q., Jung,K., Zhang,Z., Yokoyama,M., Lindesmith,L.C., Baric,R.S., Saif,L.J., Characterization of Emerging GII.g/GII.12 Noroviruses from a Gastroenteritis Outbreak in the United States in 2010, J. Clin. Microbiol. 49 (9), 3234-3244 (2011)
HQ693090.1	1648	Thailand	2006.78	Neesanant,P., Sirinarumitr,T., Chantakru,S., Boonyaprakob,U., Chuwongkomon,K., Bodhidatta,L., Sethabutr,O., Abente,E.J., Supawat,K., Mason,C.J., Optimization of one-step real-time reverse transcription-polymerase chain reaction assays for norovirus detection and molecular epidemiology of noroviruses in Thailand, J. Virol. Methods 194 (1-2), 317-325 (2013)
JF697292.1	1983	Belgium	2009.12	Mathijs,E., Denayer,S., Palmeira,L., Botteldoorn,N., Scipioni,A., V,erplasschen,A., Novel norovirus recombinants and GII.4 sub-lineages associated with outbreaks between 2006 and 2010 in Belgium, Virol. J. 8, 310 (2011)
JF697293.1	1284	Belgium	2008.88	Mathijs,E., Denayer,S., Palmeira,L., Botteldoorn,N., Scipioni,A., V,erplasschen,A., Novel norovirus recombinants and GII.4 sub-lineages associated with outbreaks between 2006 and 2010 in Belgium, Virol. J. 8, 310 (2011)
JF713047.1	2429	China	2010.54	Chan,M.C., Lee,N., Ho,W.S., Law,C.O., Lau,T.C., Tsui,S.K., Sung,J.J., Covariation of Major and Minor Viral Capsid Proteins in Norovirus Genogroup II Genotype 4 Strains, J. Virol. 86 (2), 1227-1232 (2012)
JF713048.1	2429	China	2010.62	Chan,M.C., Lee,N., Ho,W.S., Law,C.O., Lau,T.C., Tsui,S.K., Sung,J.J., Covariation of Major and Minor Viral Capsid Proteins in Norovirus Genogroup II Genotype 4 Strains, J. Virol. 86 (2), 1227-1232 (2012)
JF713049.1	2429	China	2010.71	Chan,M.C., Lee,N., Ho,W.S., Law,C.O., Lau,T.C., Tsui,S.K., Sung,J.J., Covariation of Major and Minor Viral Capsid Proteins in Norovirus Genogroup II Genotype 4 Strains, J. Virol. 86 (2), 1227-1232 (2012)
JF713050.1	2429	China	2010.79	Chan,M.C., Lee,N., Ho,W.S., Law,C.O., Lau,T.C., Tsui,S.K., Sung,J.J., Covariation of Major and Minor Viral Capsid Proteins in Norovirus Genogroup II Genotype 4 Strains, J. Virol. 86 (2), 1227-1232 (2012)
JF713051.1	2429	China	2010.88	Chan,M.C., Lee,N., Ho,W.S., Law,C.O., Lau,T.C., Tsui,S.K., Sung,J.J., Covariation of Major and Minor Viral Capsid Proteins in Norovirus Genogroup II Genotype 4 Strains, J. Virol. 86 (2), 1227-1232 (2012)
JF766717.1	1224	SK	2007.83	Jin,J.-Y., Lee,S.-G., Paik,S.-Y., Direct submission
JF781268.1	7839	USA	2010.5	Pinto,P., Wang,Q., Chen,N., Dubovi,E.J., Daniels,J.B., Millward,L.M., Buonavoglia,C., Martella,V., Saif,L.J., Discovery and Genomic Characterization of Noroviruses from a Gastroenteritis Outbreak in Domestic Cats in the US, PLoS ONE 7 (2), E32739 (2012)
JF827296.1	2525	USA	2005.3	Shanker,S., Choi,J.M., Sankaran,B., Atmar,R.L., Estes,M.K., Prasad,B.V., Structural Analysis of HBGA Binding Specificity in a Norovirus GII.4 Epidemic Variant: Implications for Epochal Evolution, J. Virol. (2011) In press
JN176920.1	1530	Netherlands	2006.5	Kramer,D.,Kramer,D.,, Direct submission
JN176921.1	1530	Netherlands	2002.5	Kramer,D.,Kramer,D.,, Direct submission
JN176922.1	1530	Netherlands	2004.5	Kramer,D.,Kramer,D.,, Direct submission
JN176923.1	1530	Netherlands	2006.5	Kramer,D.,Kramer,D.,, Direct submission
JN176924.1	1530	Netherlands	2006.5	Kramer,D.,Kramer,D.,, Direct submission
JN176925.1	1530	Germany	2007.5	Kramer,D.,Kramer,D.,, Direct submission
JN176926.1	1530	Netherlands	2006.5	Kramer,D.,Kramer,D.,, Direct submission
JN183166.1	2181	Sweden	2008.71	Nenonen,N.P., Hannoun,C., Larsson,C.U., Bergstrom,T., Marked genomic diversity of norovirus genogroup I strains in a waterborne outbreak, Appl. Environ. Microbiol. 78 (6), 1846-1852 (2012)
JN400599.1	7509	Taiwan	2006.03	Tsai,C.N., Lin,C.Y., Lin,C.W., Shih,K.C., Chiu,C.H., Chen,S.Y., Clinical relevance and genotypes of circulating noroviruses in northern Taiwan, 2006-2011, J. Med. Virol. 86 (2), 335-346 (2014)
JN400600.1	7509	Taiwan	2006.78	Tsai,C.N., Lin,C.Y., Lin,C.W., Shih,K.C., Chiu,C.H., Chen,S.Y., Clinical relevance and genotypes of circulating noroviruses in northern Taiwan, 2006-2011, J. Med. Virol. 86 (2), 335-346 (2014)
JN400601.1	7509	Taiwan	2006.77	Tsai,C.N., Lin,C.Y., Lin,C.W., Shih,K.C., Chiu,C.H., Chen,S.Y., Clinical relevance and genotypes of circulating noroviruses in northern Taiwan, 2006-2011, J. Med. Virol. 86 (2), 335-346 (2014)
JN400602.1	7509	Taiwan	2006.79	Tsai,C.N., Lin,C.Y., Lin,C.W., Shih,K.C., Chiu,C.H., Chen,S.Y., Clinical relevance and genotypes of circulating noroviruses in northern Taiwan, 2006-2011, J. Med. Virol. 86 (2), 335-346 (2014)
JN400603.1	7509	Taiwan	2006.78	Tsai,C.N., Lin,C.Y., Lin,C.W., Shih,K.C., Chiu,C.H., Chen,S.Y., Clinical relevance and genotypes of circulating noroviruses in northern Taiwan, 2006-2011, J. Med. Virol. 86 (2), 335-346 (2014)
JN400604.1	7509	Taiwan	2006.79	Tsai,C.N., Lin,C.Y., Lin,C.W., Shih,K.C., Chiu,C.H., Chen,S.Y., Clinical relevance and genotypes of circulating noroviruses in northern Taiwan, 2006-2011, J. Med. Virol. 86 (2), 335-346 (2014)
JN400605.1	7509	Taiwan	2006.81	Tsai,C.N., Lin,C.Y., Lin,C.W., Shih,K.C., Chiu,C.H., Chen,S.Y., Clinical relevance and genotypes of circulating noroviruses in northern Taiwan, 2006-2011, J. Med. Virol. 86 (2), 335-346 (2014)
JN400606.1	7509	Taiwan	2006.83	Tsai,C.N., Lin,C.Y., Lin,C.W., Shih,K.C., Chiu,C.H., Chen,S.Y., Clinical relevance and genotypes of circulating noroviruses in northern Taiwan, 2006-2011, J. Med. Virol. 86 (2), 335-346 (2014)
JN400607.1	7509	Taiwan	2006.84	Tsai,C.N., Lin,C.Y., Lin,C.W., Shih,K.C., Chiu,C.H., Chen,S.Y., Clinical relevance and genotypes of circulating noroviruses in northern Taiwan, 2006-2011, J. Med. Virol. 86 (2), 335-346 (2014)
JN400608.1	7509	Taiwan	2006.88	Tsai,C.N., Lin,C.Y., Lin,C.W., Shih,K.C., Chiu,C.H., Chen,S.Y., Clinical relevance and genotypes of circulating noroviruses in northern Taiwan, 2006-2011, J. Med. Virol. 86 (2), 335-346 (2014)
JN400609.1	7509	Taiwan	2006.84	Tsai,C.N., Lin,C.Y., Lin,C.W., Shih,K.C., Chiu,C.H., Chen,S.Y., Clinical relevance and genotypes of circulating noroviruses in northern Taiwan, 2006-2011, J. Med. Virol. 86 (2), 335-346 (2014)
JN400610.1	7509	Taiwan	2007	Tsai,C.N., Lin,C.Y., Lin,C.W., Shih,K.C., Chiu,C.H., Chen,S.Y., Clinical relevance and genotypes of circulating noroviruses in northern Taiwan, 2006-2011, J. Med. Virol. 86 (2), 335-346 (2014)
JN400611.1	7509	Taiwan	2007.01	Tsai,C.N., Lin,C.Y., Lin,C.W., Shih,K.C., Chiu,C.H., Chen,S.Y., Clinical relevance and genotypes of circulating noroviruses in northern Taiwan, 2006-2011, J. Med. Virol. 86 (2), 335-346 (2014)
JN400612.1	7509	Taiwan	2007.01	Tsai,C.N., Lin,C.Y., Lin,C.W., Shih,K.C., Chiu,C.H., Chen,S.Y., Clinical relevance and genotypes of circulating noroviruses in northern Taiwan, 2006-2011, J. Med. Virol. 86 (2), 335-346 (2014)
JN400613.1	7509	Taiwan	2007.27	Tsai,C.N., Lin,C.Y., Lin,C.W., Shih,K.C., Chiu,C.H., Chen,S.Y., Clinical relevance and genotypes of circulating noroviruses in northern Taiwan, 2006-2011, J. Med. Virol. 86 (2), 335-346 (2014)
JN400614.1	7509	Taiwan	2007.02	Tsai,C.N., Lin,C.Y., Lin,C.W., Shih,K.C., Chiu,C.H., Chen,S.Y., Clinical relevance and genotypes of circulating noroviruses in northern Taiwan, 2006-2011, J. Med. Virol. 86 (2), 335-346 (2014)
JN400615.1	7509	Taiwan	2007.01	Tsai,C.N., Lin,C.Y., Lin,C.W., Shih,K.C., Chiu,C.H., Chen,S.Y., Clinical relevance and genotypes of circulating noroviruses in northern Taiwan, 2006-2011, J. Med. Virol. 86 (2), 335-346 (2014)
JN400616.1	7509	Taiwan	2008.75	Tsai,C.N., Lin,C.Y., Lin,C.W., Shih,K.C., Chiu,C.H., Chen,S.Y., Clinical relevance and genotypes of circulating noroviruses in northern Taiwan, 2006-2011, J. Med. Virol. 86 (2), 335-346 (2014)
JN400617.1	7509	Taiwan	2009.37	Tsai,C.N., Lin,C.Y., Lin,C.W., Shih,K.C., Chiu,C.H., Chen,S.Y., Clinical relevance and genotypes of circulating noroviruses in northern Taiwan, 2006-2011, J. Med. Virol. 86 (2), 335-346 (2014)
JN400618.2	7479	Taiwan	2010	Tsai,C.N., Lin,C.Y., Lin,C.W., Shih,K.C., Chiu,C.H., Chen,S.Y., Clinical relevance and genotypes of circulating noroviruses in northern Taiwan, 2006-2011, J. Med. Virol. 86 (2), 335-346 (2014)
JN400619.2	7509	Taiwan	2010.01	Tsai,C.N., Lin,C.Y., Lin,C.W., Shih,K.C., Chiu,C.H., Chen,S.Y., Clinical relevance and genotypes of circulating noroviruses in northern Taiwan, 2006-2011, J. Med. Virol. 86 (2), 335-346 (2014)
JN400620.1	7509	Taiwan	2010.03	Tsai,C.N., Lin,C.Y., Lin,C.W., Shih,K.C., Chiu,C.H., Chen,S.Y., Clinical relevance and genotypes of circulating noroviruses in northern Taiwan, 2006-2011, J. Med. Virol. 86 (2), 335-346 (2014)
JN400621.1	7509	Taiwan	2010.06	Tsai,C.N., Lin,C.Y., Lin,C.W., Shih,K.C., Chiu,C.H., Chen,S.Y., Clinical relevance and genotypes of circulating noroviruses in northern Taiwan, 2006-2011, J. Med. Virol. 86 (2), 335-346 (2014)
JN400622.1	7509	Taiwan	2010.03	Tsai,C.N., Lin,C.Y., Lin,C.W., Shih,K.C., Chiu,C.H., Chen,S.Y., Clinical relevance and genotypes of circulating noroviruses in northern Taiwan, 2006-2011, J. Med. Virol. 86 (2), 335-346 (2014)
JN400623.1	7509	Taiwan	2010.07	Tsai,C.N., Lin,C.Y., Lin,C.W., Shih,K.C., Chiu,C.H., Chen,S.Y., Clinical relevance and genotypes of circulating noroviruses in northern Taiwan, 2006-2011, J. Med. Virol. 86 (2), 335-346 (2014)
JN400624.1	7509	Taiwan	2010.16	Tsai,C.N., Lin,C.Y., Lin,C.W., Shih,K.C., Chiu,C.H., Chen,S.Y., Clinical relevance and genotypes of circulating noroviruses in northern Taiwan, 2006-2011, J. Med. Virol. 86 (2), 335-346 (2014)
JN400625.1	7509	Taiwan	2010.16	Tsai,C.N., Lin,C.Y., Lin,C.W., Shih,K.C., Chiu,C.H., Chen,S.Y., Clinical relevance and genotypes of circulating noroviruses in northern Taiwan, 2006-2011, J. Med. Virol. 86 (2), 335-346 (2014)
JN400626.1	7509	Taiwan	2010.16	Tsai,C.N., Lin,C.Y., Lin,C.W., Shih,K.C., Chiu,C.H., Chen,S.Y., Clinical relevance and genotypes of circulating noroviruses in northern Taiwan, 2006-2011, J. Med. Virol. 86 (2), 335-346 (2014)
JN595867.1	7559	USA	2010.37	Vega,E., Barclay,L., Donaldson,E., Baric,R., Vinje,J., Direct submission
JN899246.1	2475	USA	2006.04	Barclay,L., Vega,E., Cannon,J., Vinje,J., Direct submission
JQ320073.1	3242	USA	2003.17	Sestak,K., Feely,S., Fey,B., Dufour,J., Hargitt,E., Alvarez,X., Pahar,B., Gregoricus,N., Vinje,J., Farkas,T., Experimental inoculation of juvenile rhesus macaques with primate enteric caliciviruses, PLoS ONE 7 (5), E37973 (2012)
JQ478407.1	1620	USA	1997.5	Lindesmith,L.C., Debbink,K., Swanstrom,J., Vinje,J., Costantini,V., Baric,R.S., Donaldson,E.F., Monoclonal antibody-based antigenic mapping of Norovirus GII.4-2002, J. Virol. 86 (2), 873-883 (2012)
JQ478408.1	1623	USA	2004.5	Lindesmith,L.C., Debbink,K., Swanstrom,J., Vinje,J., Costantini,V., Baric,R.S., Donaldson,E.F., Monoclonal antibody-based antigenic mapping of Norovirus GII.4-2002, J. Virol. 86 (2), 873-883 (2012)
JQ478409.1	1623	USA	2006.5	Lindesmith,L.C., Debbink,K., Swanstrom,J., Vinje,J., Costantini,V., Baric,R.S., Donaldson,E.F., Monoclonal antibody-based antigenic mapping of Norovirus GII.4-2002, J. Virol. 86 (2), 873-883 (2012)
JQ613507.1	1623	Australia	2007.04	Eden,J.-S., White,P.A., Direct submission
JQ613508.1	1623	Australia	2007.88	Eden,J.-S., White,P.A., Direct submission
JQ613509.1	1623	Australia	2007.04	Eden,J.-S., White,P.A., Direct submission
JQ613510.1	1623	Australia	2007.37	Eden,J.-S., White,P.A., Direct submission
JQ613511.1	1623	Australia	2007.46	Eden,J.-S., White,P.A., Direct submission
JQ613512.1	1623	Australia	2007.46	Eden,J.-S., White,P.A., Direct submission
JQ613513.1	1623	Australia	2007.54	Eden,J.-S., White,P.A., Direct submission
JQ613514.1	1623	Australia	2007.54	Eden,J.-S., White,P.A., Direct submission
JQ613515.1	1623	Australia	2007.54	Eden,J.-S., White,P.A., Direct submission
JQ613516.1	1623	Australia	2007.54	Eden,J.-S., White,P.A., Direct submission
JQ613517.1	1623	Australia	2007.62	Eden,J.-S., White,P.A., Direct submission
JQ613518.1	1623	Australia	2008.46	Eden,J.-S., White,P.A., Direct submission
JQ613519.1	1623	Australia	2008.88	Eden,J.-S., White,P.A., Direct submission
JQ613520.1	1623	Australia	2008.63	Eden,J.-S., White,P.A., Direct submission
JQ613521.1	1623	Australia	2008.63	Eden,J.-S., White,P.A., Direct submission
JQ613522.1	1623	Australia	2008.63	Eden,J.-S., White,P.A., Direct submission
JQ613523.1	1623	Australia	2008.71	Eden,J.-S., White,P.A., Direct submission
JQ613524.1	1623	Australia	2008.71	Eden,J.-S., White,P.A., Direct submission
JQ613525.1	1623	Australia	2009.54	Eden,J.-S., White,P.A., Direct submission
JQ613526.1	1623	Australia	2009.54	Eden,J.S., Hewitt,J., Lim,K.L., Boni,M.F., Merif,J., Greening,G., Ratcliff,R.M., Holmes,E.C., Tanaka,M.M., Rawlinson,W.D., White,P.A., The emergence and evolution of the novel epidemic norovirus GII.4 variant Sydney 2012, Virology 450-451, 106-113 (2014)
JQ613527.1	1623	Australia	2009.54	Eden,J.S., Hewitt,J., Lim,K.L., Boni,M.F., Merif,J., Greening,G., Ratcliff,R.M., Holmes,E.C., Tanaka,M.M., Rawlinson,W.D., White,P.A., The emergence and evolution of the novel epidemic norovirus GII.4 variant Sydney 2012, Virology 450-451, 106-113 (2014)
JQ613528.1	1623	Australia	2009.62	Eden,J.S., Hewitt,J., Lim,K.L., Boni,M.F., Merif,J., Greening,G., Ratcliff,R.M., Holmes,E.C., Tanaka,M.M., Rawlinson,W.D., White,P.A., The emergence and evolution of the novel epidemic norovirus GII.4 variant Sydney 2012, Virology 450-451, 106-113 (2014)
JQ613529.1	1623	Australia	2009.62	Eden,J.S., Hewitt,J., Lim,K.L., Boni,M.F., Merif,J., Greening,G., Ratcliff,R.M., Holmes,E.C., Tanaka,M.M., Rawlinson,W.D., White,P.A., The emergence and evolution of the novel epidemic norovirus GII.4 variant Sydney 2012, Virology 450-451, 106-113 (2014)
JQ613530.1	1623	Australia	2009.62	Eden,J.S., Hewitt,J., Lim,K.L., Boni,M.F., Merif,J., Greening,G., Ratcliff,R.M., Holmes,E.C., Tanaka,M.M., Rawlinson,W.D., White,P.A., The emergence and evolution of the novel epidemic norovirus GII.4 variant Sydney 2012, Virology 450-451, 106-113 (2014)
JQ613531.1	1623	Australia	2009.62	Eden,J.S., Hewitt,J., Lim,K.L., Boni,M.F., Merif,J., Greening,G., Ratcliff,R.M., Holmes,E.C., Tanaka,M.M., Rawlinson,W.D., White,P.A., The emergence and evolution of the novel epidemic norovirus GII.4 variant Sydney 2012, Virology 450-451, 106-113 (2014)
JQ613532.1	1623	Australia	2009.62	Eden,J.S., Hewitt,J., Lim,K.L., Boni,M.F., Merif,J., Greening,G., Ratcliff,R.M., Holmes,E.C., Tanaka,M.M., Rawlinson,W.D., White,P.A., The emergence and evolution of the novel epidemic norovirus GII.4 variant Sydney 2012, Virology 450-451, 106-113 (2014)
JQ613533.1	1623	Australia	2009.62	Eden,J.S., Hewitt,J., Lim,K.L., Boni,M.F., Merif,J., Greening,G., Ratcliff,R.M., Holmes,E.C., Tanaka,M.M., Rawlinson,W.D., White,P.A., The emergence and evolution of the novel epidemic norovirus GII.4 variant Sydney 2012, Virology 450-451, 106-113 (2014)
JQ613534.1	1623	Australia	2009.62	Eden,J.S., Hewitt,J., Lim,K.L., Boni,M.F., Merif,J., Greening,G., Ratcliff,R.M., Holmes,E.C., Tanaka,M.M., Rawlinson,W.D., White,P.A., The emergence and evolution of the novel epidemic norovirus GII.4 variant Sydney 2012, Virology 450-451, 106-113 (2014)
JQ613535.1	1623	Australia	2009.71	Eden,J.S., Hewitt,J., Lim,K.L., Boni,M.F., Merif,J., Greening,G., Ratcliff,R.M., Holmes,E.C., Tanaka,M.M., Rawlinson,W.D., White,P.A., The emergence and evolution of the novel epidemic norovirus GII.4 variant Sydney 2012, Virology 450-451, 106-113 (2014)
JQ613536.1	1623	Australia	2009.62	Eden,J.S., Hewitt,J., Lim,K.L., Boni,M.F., Merif,J., Greening,G., Ratcliff,R.M., Holmes,E.C., Tanaka,M.M., Rawlinson,W.D., White,P.A., The emergence and evolution of the novel epidemic norovirus GII.4 variant Sydney 2012, Virology 450-451, 106-113 (2014)
JQ613537.1	1623	Australia	2009.71	Eden,J.S., Hewitt,J., Lim,K.L., Boni,M.F., Merif,J., Greening,G., Ratcliff,R.M., Holmes,E.C., Tanaka,M.M., Rawlinson,W.D., White,P.A., The emergence and evolution of the novel epidemic norovirus GII.4 variant Sydney 2012, Virology 450-451, 106-113 (2014)
JQ613538.1	1623	Australia	2009.71	Eden,J.S., Hewitt,J., Lim,K.L., Boni,M.F., Merif,J., Greening,G., Ratcliff,R.M., Holmes,E.C., Tanaka,M.M., Rawlinson,W.D., White,P.A., The emergence and evolution of the novel epidemic norovirus GII.4 variant Sydney 2012, Virology 450-451, 106-113 (2014)
JQ613539.1	1623	Australia	2009.71	Eden,J.S., Hewitt,J., Lim,K.L., Boni,M.F., Merif,J., Greening,G., Ratcliff,R.M., Holmes,E.C., Tanaka,M.M., Rawlinson,W.D., White,P.A., The emergence and evolution of the novel epidemic norovirus GII.4 variant Sydney 2012, Virology 450-451, 106-113 (2014)
JQ613540.1	1623	Australia	2009.71	Eden,J.S., Hewitt,J., Lim,K.L., Boni,M.F., Merif,J., Greening,G., Ratcliff,R.M., Holmes,E.C., Tanaka,M.M., Rawlinson,W.D., White,P.A., The emergence and evolution of the novel epidemic norovirus GII.4 variant Sydney 2012, Virology 450-451, 106-113 (2014)
JQ613541.1	1623	Australia	2009.71	Eden,J.S., Hewitt,J., Lim,K.L., Boni,M.F., Merif,J., Greening,G., Ratcliff,R.M., Holmes,E.C., Tanaka,M.M., Rawlinson,W.D., White,P.A., The emergence and evolution of the novel epidemic norovirus GII.4 variant Sydney 2012, Virology 450-451, 106-113 (2014)
JQ613542.1	1623	Australia	2009.79	Eden,J.S., Hewitt,J., Lim,K.L., Boni,M.F., Merif,J., Greening,G., Ratcliff,R.M., Holmes,E.C., Tanaka,M.M., Rawlinson,W.D., White,P.A., The emergence and evolution of the novel epidemic norovirus GII.4 variant Sydney 2012, Virology 450-451, 106-113 (2014)
JQ613543.1	1623	Australia	2010.29	Eden,J.S., Hewitt,J., Lim,K.L., Boni,M.F., Merif,J., Greening,G., Ratcliff,R.M., Holmes,E.C., Tanaka,M.M., Rawlinson,W.D., White,P.A., The emergence and evolution of the novel epidemic norovirus GII.4 variant Sydney 2012, Virology 450-451, 106-113 (2014)
JQ613544.1	1623	Australia	2010.37	Eden,J.S., Hewitt,J., Lim,K.L., Boni,M.F., Merif,J., Greening,G., Ratcliff,R.M., Holmes,E.C., Tanaka,M.M., Rawlinson,W.D., White,P.A., The emergence and evolution of the novel epidemic norovirus GII.4 variant Sydney 2012, Virology 450-451, 106-113 (2014)
JQ613545.1	1623	Australia	2010.54	Eden,J.S., Hewitt,J., Lim,K.L., Boni,M.F., Merif,J., Greening,G., Ratcliff,R.M., Holmes,E.C., Tanaka,M.M., Rawlinson,W.D., White,P.A., The emergence and evolution of the novel epidemic norovirus GII.4 variant Sydney 2012, Virology 450-451, 106-113 (2014)
JQ613546.1	1623	Australia	2010.54	Eden,J.S., Hewitt,J., Lim,K.L., Boni,M.F., Merif,J., Greening,G., Ratcliff,R.M., Holmes,E.C., Tanaka,M.M., Rawlinson,W.D., White,P.A., The emergence and evolution of the novel epidemic norovirus GII.4 variant Sydney 2012, Virology 450-451, 106-113 (2014)
JQ613547.1	1623	Australia	2010.54	Eden,J.S., Hewitt,J., Lim,K.L., Boni,M.F., Merif,J., Greening,G., Ratcliff,R.M., Holmes,E.C., Tanaka,M.M., Rawlinson,W.D., White,P.A., The emergence and evolution of the novel epidemic norovirus GII.4 variant Sydney 2012, Virology 450-451, 106-113 (2014)
JQ613548.1	1623	Australia	2010.54	Eden,J.S., Hewitt,J., Lim,K.L., Boni,M.F., Merif,J., Greening,G., Ratcliff,R.M., Holmes,E.C., Tanaka,M.M., Rawlinson,W.D., White,P.A., The emergence and evolution of the novel epidemic norovirus GII.4 variant Sydney 2012, Virology 450-451, 106-113 (2014)
JQ613549.1	1623	Australia	2010.62	Eden,J.S., Hewitt,J., Lim,K.L., Boni,M.F., Merif,J., Greening,G., Ratcliff,R.M., Holmes,E.C., Tanaka,M.M., Rawlinson,W.D., White,P.A., The emergence and evolution of the novel epidemic norovirus GII.4 variant Sydney 2012, Virology 450-451, 106-113 (2014)
JQ613550.1	1623	Australia	2010.62	Eden,J.S., Hewitt,J., Lim,K.L., Boni,M.F., Merif,J., Greening,G., Ratcliff,R.M., Holmes,E.C., Tanaka,M.M., Rawlinson,W.D., White,P.A., The emergence and evolution of the novel epidemic norovirus GII.4 variant Sydney 2012, Virology 450-451, 106-113 (2014)
JQ613551.1	1623	Australia	2010.62	Eden,J.S., Hewitt,J., Lim,K.L., Boni,M.F., Merif,J., Greening,G., Ratcliff,R.M., Holmes,E.C., Tanaka,M.M., Rawlinson,W.D., White,P.A., The emergence and evolution of the novel epidemic norovirus GII.4 variant Sydney 2012, Virology 450-451, 106-113 (2014)
JQ613552.2	7559	Australia	2010.62	Eden,J.S., Hewitt,J., Lim,K.L., Boni,M.F., Merif,J., Greening,G., Ratcliff,R.M., Holmes,E.C., Tanaka,M.M., Rawlinson,W.D., White,P.A., The emergence and evolution of the novel epidemic norovirus GII.4 variant Sydney 2012, Virology 450-451, 106-113 (2014)
JQ613553.1	1623	Australia	2010.71	Eden,J.S., Hewitt,J., Lim,K.L., Boni,M.F., Merif,J., Greening,G., Ratcliff,R.M., Holmes,E.C., Tanaka,M.M., Rawlinson,W.D., White,P.A., The emergence and evolution of the novel epidemic norovirus GII.4 variant Sydney 2012, Virology 450-451, 106-113 (2014)
JQ613554.1	1623	Australia	2010.62	Eden,J.S., Hewitt,J., Lim,K.L., Boni,M.F., Merif,J., Greening,G., Ratcliff,R.M., Holmes,E.C., Tanaka,M.M., Rawlinson,W.D., White,P.A., The emergence and evolution of the novel epidemic norovirus GII.4 variant Sydney 2012, Virology 450-451, 106-113 (2014)
JQ613555.1	1623	Australia	2010.71	Eden,J.S., Hewitt,J., Lim,K.L., Boni,M.F., Merif,J., Greening,G., Ratcliff,R.M., Holmes,E.C., Tanaka,M.M., Rawlinson,W.D., White,P.A., The emergence and evolution of the novel epidemic norovirus GII.4 variant Sydney 2012, Virology 450-451, 106-113 (2014)
JQ613556.1	1623	Australia	2010.71	Eden,J.S., Hewitt,J., Lim,K.L., Boni,M.F., Merif,J., Greening,G., Ratcliff,R.M., Holmes,E.C., Tanaka,M.M., Rawlinson,W.D., White,P.A., The emergence and evolution of the novel epidemic norovirus GII.4 variant Sydney 2012, Virology 450-451, 106-113 (2014)
JQ613557.1	1623	Australia	2010.71	Eden,J.S., Hewitt,J., Lim,K.L., Boni,M.F., Merif,J., Greening,G., Ratcliff,R.M., Holmes,E.C., Tanaka,M.M., Rawlinson,W.D., White,P.A., The emergence and evolution of the novel epidemic norovirus GII.4 variant Sydney 2012, Virology 450-451, 106-113 (2014)
JQ613558.1	1623	Australia	2010.79	Eden,J.S., Hewitt,J., Lim,K.L., Boni,M.F., Merif,J., Greening,G., Ratcliff,R.M., Holmes,E.C., Tanaka,M.M., Rawlinson,W.D., White,P.A., The emergence and evolution of the novel epidemic norovirus GII.4 variant Sydney 2012, Virology 450-451, 106-113 (2014)
JQ613559.1	1623	Australia	2010.21	Eden,J.S., Hewitt,J., Lim,K.L., Boni,M.F., Merif,J., Greening,G., Ratcliff,R.M., Holmes,E.C., Tanaka,M.M., Rawlinson,W.D., White,P.A., The emergence and evolution of the novel epidemic norovirus GII.4 variant Sydney 2012, Virology 450-451, 106-113 (2014)
JQ613560.1	1623	Australia	2010.21	Eden,J.S., Hewitt,J., Lim,K.L., Boni,M.F., Merif,J., Greening,G., Ratcliff,R.M., Holmes,E.C., Tanaka,M.M., Rawlinson,W.D., White,P.A., The emergence and evolution of the novel epidemic norovirus GII.4 variant Sydney 2012, Virology 450-451, 106-113 (2014)
JQ613561.1	1623	Australia	2010.29	Eden,J.S., Hewitt,J., Lim,K.L., Boni,M.F., Merif,J., Greening,G., Ratcliff,R.M., Holmes,E.C., Tanaka,M.M., Rawlinson,W.D., White,P.A., The emergence and evolution of the novel epidemic norovirus GII.4 variant Sydney 2012, Virology 450-451, 106-113 (2014)
JQ613562.1	1623	Australia	2010.46	Eden,J.S., Hewitt,J., Lim,K.L., Boni,M.F., Merif,J., Greening,G., Ratcliff,R.M., Holmes,E.C., Tanaka,M.M., Rawlinson,W.D., White,P.A., The emergence and evolution of the novel epidemic norovirus GII.4 variant Sydney 2012, Virology 450-451, 106-113 (2014)
JQ613563.1	1623	Australia	2010.46	Eden,J.S., Hewitt,J., Lim,K.L., Boni,M.F., Merif,J., Greening,G., Ratcliff,R.M., Holmes,E.C., Tanaka,M.M., Rawlinson,W.D., White,P.A., The emergence and evolution of the novel epidemic norovirus GII.4 variant Sydney 2012, Virology 450-451, 106-113 (2014)
JQ613564.1	1623	Australia	2010.46	Eden,J.S., Hewitt,J., Lim,K.L., Boni,M.F., Merif,J., Greening,G., Ratcliff,R.M., Holmes,E.C., Tanaka,M.M., Rawlinson,W.D., White,P.A., The emergence and evolution of the novel epidemic norovirus GII.4 variant Sydney 2012, Virology 450-451, 106-113 (2014)
JQ613565.1	1623	Australia	2010.54	Eden,J.S., Hewitt,J., Lim,K.L., Boni,M.F., Merif,J., Greening,G., Ratcliff,R.M., Holmes,E.C., Tanaka,M.M., Rawlinson,W.D., White,P.A., The emergence and evolution of the novel epidemic norovirus GII.4 variant Sydney 2012, Virology 450-451, 106-113 (2014)
JQ613566.1	1623	Australia	2010.96	Eden,J.S., Hewitt,J., Lim,K.L., Boni,M.F., Merif,J., Greening,G., Ratcliff,R.M., Holmes,E.C., Tanaka,M.M., Rawlinson,W.D., White,P.A., The emergence and evolution of the novel epidemic norovirus GII.4 variant Sydney 2012, Virology 450-451, 106-113 (2014)
JQ613567.1	7527	Australia	2010.96	Eden,J.S., Lim,K.L., White,P.A., Complete Genome of the Human Norovirus GIV.1 Strain Lake Macquarie Virus,The emergence and evolution of the novel epidemic norovirus GII.4 variant Sydney 2012, J. Virol. 86 (18), 10251-10252 (2012),Virology 450-451, 106-113 (2014)
JQ613568.1	7523	Australia	2009.37	Eden,J.S., Hewitt,J., Lim,K.L., Boni,M.F., Merif,J., Greening,G., Ratcliff,R.M., Holmes,E.C., Tanaka,M.M., Rawlinson,W.D., White,P.A., The emergence and evolution of the novel epidemic norovirus GII.4 variant Sydney 2012, Virology 450-451, 106-113 (2014)
JQ613569.1	7523	Australia	2010.54	Eden,J.S., Hewitt,J., Lim,K.L., Boni,M.F., Merif,J., Greening,G., Ratcliff,R.M., Holmes,E.C., Tanaka,M.M., Rawlinson,W.D., White,P.A., The emergence and evolution of the novel epidemic norovirus GII.4 variant Sydney 2012, Virology 450-451, 106-113 (2014)
JQ613570.1	7559	Australia	2009.54	Eden,J.S., Tanaka,M.M., Boni,M.F., Rawlinson,W.D., White,P.A., Recombination within the Pandemic Norovirus GII.4 Lineage, J. Virol. 87 (11), 6270-6282 (2013)
JQ613571.1	7559	Australia	2010.62	Eden,J.S., Tanaka,M.M., Boni,M.F., Rawlinson,W.D., White,P.A., Recombination within the Pandemic Norovirus GII.4 Lineage, J. Virol. 87 (11), 6270-6282 (2013)
JQ613572.1	7560	Australia	2010.29	Eden,J.S., Tanaka,M.M., Boni,M.F., Rawlinson,W.D., White,P.A., Recombination within the Pandemic Norovirus GII.4 Lineage, J. Virol. 87 (11), 6270-6282 (2013)
JQ613573.1	7559	Australia	2010.88	Eden,J.S., Tanaka,M.M., Boni,M.F., Rawlinson,W.D., White,P.A., Recombination within the Pandemic Norovirus GII.4 Lineage, J. Virol. 87 (11), 6270-6282 (2013)
JQ622197.1	7583	SK	2007.14	Lee,G.C., Jung,G.S., Lee,C.H., Complete genomic sequence analysis of norovirus isolated from South Korea, Virus Genes 45 (2), 225-236 (2012)
JQ798158.1	7558	USA	2004.5	Dicaprio,E., Ma,Y., Purgianto,A., Hughes,J., Li,J., Internalization and dissemination of human norovirus and animal caliciviruses in hydroponically grown romaine lettuce,Sequence analysis of norovirus GII.4, Appl. Environ. Microbiol. 78 (17), 6143-6152 (2012),Unpublished
JQ861246.1	858	Albania	2010.4	Donia,D., Cenko,F., Divizia,M., Molecular characterization of norovirus GII strains identified in Albania, J. Med. Virol. 85 (4), 731-736 (2013)
JQ911595.1	7511	Vietnam	2009.17	Madupu,R., Halpin,R., Ransier,A., Fedorova,N., Stockwell,T., Amedeo,P., Bishop,B., Edworthy,P., Gupta,N., Katzel,D., Li,K., Schobel,S., Shrivastava,S., Thovarai,V., Wang,S., My,P.V., Campbell,J., Farrar,J., Vinh,H., Hoang,N.V., Wentworth,D.E., Baker,S., Direct submission
JQ911596.1	7511	Vietnam	2009.26	Madupu,R., Halpin,R., Ransier,A., Fedorova,N., Stockwell,T., Amedeo,P., Bishop,B., Edworthy,P., Gupta,N., Katzel,D., Li,K., Schobel,S., Shrivastava,S., Thovarai,V., Wang,S., My,P.V., Campbell,J., Farrar,J., Vinh,H., Hoang,N.V., Wentworth,D.E., Baker,S., Direct submission
JQ911597.1	7510	Vietnam	2009.51	Madupu,R., Halpin,R., Ransier,A., Fedorova,N., Stockwell,T., Amedeo,P., Bishop,B., Edworthy,P., Gupta,N., Katzel,D., Li,K., Schobel,S., Shrivastava,S., Thovarai,V., Wang,S., My,P.V., Campbell,J., Farrar,J., Vinh,H., Hoang,N.V., Wentworth,D.E., Baker,S., Direct submission
JQ911598.1	7511	Vietnam	2009.36	Madupu,R., Halpin,R., Ransier,A., Fedorova,N., Stockwell,T., Amedeo,P., Bishop,B., Edworthy,P., Gupta,N., Katzel,D., Li,K., Schobel,S., Shrivastava,S., Thovarai,V., Wang,S., My,P.V., Campbell,J., Farrar,J., Vinh,H., Hoang,N.V., Wentworth,D.E., Baker,S., Direct submission
JQ965810.1	1623	USA	2003.5	Frenck,R., Bernstein,D.I., Xia,M., Huang,P., Zhong,W., Parker,S., Dickey,M., McNeal,M., Jiang,X., Predicting susceptibility to norovirus GII.4 by use of a challenge model involving humans, J. Infect. Dis. 206 (9), 1386-1393 (2012)
JX023286.1	7549	USA	1974.52	Madupu,R., Halpin,R., Ransier,A., Fedorova,N., Stockwell,T., Amedeo,P., Bishop,B., Edworthy,P., Gupta,N., Katzel,D., Li,K., Schobel,S., Shrivastava,S., Thovarai,V., Wang,S., Kim,M., Bok,K., Sosnovtsev,S.V., Wentworth,D.E., Green,K.Y., Direct submission
JX126912.1	7558	USA	2012.5	Ma,Y., Hughes,J.H., Li,J., Direct submission
JX126913.1	7559	USA	2012.5	Ma,Y., Hughes,J.H., Li,J., Direct submission
JX155737.1	1623	China	2010.5	Liu,P., Wang,X., Lee,J.C., Teunis,P., Hu,S., Paradise,H.T., Moe,C., Genetic susceptibility to norovirus GII.3 and GII.4 infections in Chinese pediatric diarrheal disease,Norovirus GII.4 complete capsid region sequences, Pediatr. Infect. Dis. J. 33 (11), E305-E309 (2014),Unpublished
JX155738.1	1623	China	2010.5	Liu,P., Wang,X., Lee,J.C., Teunis,P., Hu,S., Paradise,H.T., Moe,C., Genetic susceptibility to norovirus GII.3 and GII.4 infections in Chinese pediatric diarrheal disease,Norovirus GII.4 complete capsid region sequences, Pediatr. Infect. Dis. J. 33 (11), E305-E309 (2014),Unpublished
JX155739.1	1623	China	2010.5	Liu,P., Wang,X., Lee,J.C., Teunis,P., Hu,S., Paradise,H.T., Moe,C., Genetic susceptibility to norovirus GII.3 and GII.4 infections in Chinese pediatric diarrheal disease,Norovirus GII.4 complete capsid region sequences, Pediatr. Infect. Dis. J. 33 (11), E305-E309 (2014),Unpublished
JX155740.1	1623	China	2010.5	Liu,P., Wang,X., Lee,J.C., Teunis,P., Hu,S., Paradise,H.T., Moe,C., Genetic susceptibility to norovirus GII.3 and GII.4 infections in Chinese pediatric diarrheal disease,Norovirus GII.4 complete capsid region sequences, Pediatr. Infect. Dis. J. 33 (11), E305-E309 (2014),Unpublished
JX155741.1	1623	China	2010.5	Liu,P., Wang,X., Lee,J.C., Teunis,P., Hu,S., Paradise,H.T., Moe,C., Genetic susceptibility to norovirus GII.3 and GII.4 infections in Chinese pediatric diarrheal disease,Norovirus GII.4 complete capsid region sequences, Pediatr. Infect. Dis. J. 33 (11), E305-E309 (2014),Unpublished
JX155742.1	1623	China	2010.5	Liu,P., Wang,X., Lee,J.C., Teunis,P., Hu,S., Paradise,H.T., Moe,C., Genetic susceptibility to norovirus GII.3 and GII.4 infections in Chinese pediatric diarrheal disease,Norovirus GII.4 complete capsid region sequences, Pediatr. Infect. Dis. J. 33 (11), E305-E309 (2014),Unpublished
JX155743.1	1623	China	2010.5	Liu,P., Wang,X., Lee,J.C., Teunis,P., Hu,S., Paradise,H.T., Moe,C., Genetic susceptibility to norovirus GII.3 and GII.4 infections in Chinese pediatric diarrheal disease,Norovirus GII.4 complete capsid region sequences, Pediatr. Infect. Dis. J. 33 (11), E305-E309 (2014),Unpublished
JX155744.1	1623	China	2010.5	Liu,P., Wang,X., Lee,J.C., Teunis,P., Hu,S., Paradise,H.T., Moe,C., Genetic susceptibility to norovirus GII.3 and GII.4 infections in Chinese pediatric diarrheal disease,Norovirus GII.4 complete capsid region sequences, Pediatr. Infect. Dis. J. 33 (11), E305-E309 (2014),Unpublished
JX155745.1	1623	China	2010.5	Liu,P., Wang,X., Lee,J.C., Teunis,P., Hu,S., Paradise,H.T., Moe,C., Genetic susceptibility to norovirus GII.3 and GII.4 infections in Chinese pediatric diarrheal disease,Norovirus GII.4 complete capsid region sequences, Pediatr. Infect. Dis. J. 33 (11), E305-E309 (2014),Unpublished
JX155746.1	1623	China	2010.5	Liu,P., Wang,X., Lee,J.C., Teunis,P., Hu,S., Paradise,H.T., Moe,C., Genetic susceptibility to norovirus GII.3 and GII.4 infections in Chinese pediatric diarrheal disease,Norovirus GII.4 complete capsid region sequences, Pediatr. Infect. Dis. J. 33 (11), E305-E309 (2014),Unpublished
JX155747.1	1623	China	2010.5	Liu,P., Wang,X., Lee,J.C., Teunis,P., Hu,S., Paradise,H.T., Moe,C., Genetic susceptibility to norovirus GII.3 and GII.4 infections in Chinese pediatric diarrheal disease,Norovirus GII.4 complete capsid region sequences, Pediatr. Infect. Dis. J. 33 (11), E305-E309 (2014),Unpublished
JX155748.1	1623	China	2010.5	Liu,P., Wang,X., Lee,J.C., Teunis,P., Hu,S., Paradise,H.T., Moe,C., Genetic susceptibility to norovirus GII.3 and GII.4 infections in Chinese pediatric diarrheal disease,Norovirus GII.4 complete capsid region sequences, Pediatr. Infect. Dis. J. 33 (11), E305-E309 (2014),Unpublished
JX155749.1	1623	China	2010.5	Liu,P., Wang,X., Lee,J.C., Teunis,P., Hu,S., Paradise,H.T., Moe,C., Genetic susceptibility to norovirus GII.3 and GII.4 infections in Chinese pediatric diarrheal disease,Norovirus GII.4 complete capsid region sequences, Pediatr. Infect. Dis. J. 33 (11), E305-E309 (2014),Unpublished
JX155750.1	1623	China	2010.5	Liu,P., Wang,X., Lee,J.C., Teunis,P., Hu,S., Paradise,H.T., Moe,C., Genetic susceptibility to norovirus GII.3 and GII.4 infections in Chinese pediatric diarrheal disease,Norovirus GII.4 complete capsid region sequences, Pediatr. Infect. Dis. J. 33 (11), E305-E309 (2014),Unpublished
JX155751.1	1623	China	2010.5	Liu,P., Wang,X., Lee,J.C., Teunis,P., Hu,S., Paradise,H.T., Moe,C., Genetic susceptibility to norovirus GII.3 and GII.4 infections in Chinese pediatric diarrheal disease,Norovirus GII.4 complete capsid region sequences, Pediatr. Infect. Dis. J. 33 (11), E305-E309 (2014),Unpublished
JX155752.1	1623	China	2010.5	Liu,P., Wang,X., Lee,J.C., Teunis,P., Hu,S., Paradise,H.T., Moe,C., Genetic susceptibility to norovirus GII.3 and GII.4 infections in Chinese pediatric diarrheal disease,Norovirus GII.4 complete capsid region sequences, Pediatr. Infect. Dis. J. 33 (11), E305-E309 (2014),Unpublished
JX155753.1	1623	China	2010.5	Liu,P., Wang,X., Lee,J.C., Teunis,P., Hu,S., Paradise,H.T., Moe,C., Genetic susceptibility to norovirus GII.3 and GII.4 infections in Chinese pediatric diarrheal disease,Norovirus GII.4 complete capsid region sequences, Pediatr. Infect. Dis. J. 33 (11), E305-E309 (2014),Unpublished
JX155754.1	1623	China	2010.5	Liu,P., Wang,X., Lee,J.C., Teunis,P., Hu,S., Paradise,H.T., Moe,C., Genetic susceptibility to norovirus GII.3 and GII.4 infections in Chinese pediatric diarrheal disease,Norovirus GII.4 complete capsid region sequences, Pediatr. Infect. Dis. J. 33 (11), E305-E309 (2014),Unpublished
JX282191.1	993	China	2009.5	Jin,M., He,Y., Li,H., Huang,P., Zhong,W., Yang,H., Zhang,H., Tan,M., Duan,Z.J., Two Gastroenteritis Outbreaks Caused by GII Noroviruses: Host Susceptibility and HBGA Phenotypes, PLoS ONE 8 (3), E58605 (2013)
JX289821.1	7169	USA	1987.03	Madupu,R., Halpin,R., Ransier,A., Fedorova,N., Tsitrin,T., McLellan,M., Stockwell,T., Amedeo,P., Appalla,L., Bishop,B., Edworthy,P., Gupta,N., Hoover,J., Katzel,D., Li,K., Schobel,S., Shrivastava,S., Thovarai,V., Wang,S., Kim,M., Bok,K., Sosnovtsev,S.V., Wentworth,D.E., Green,K.Y., Direct submission
JX289822.1	5642	USA	1971.5	Madupu,R., Halpin,R., Ransier,A., Fedorova,N., Tsitrin,T., McLellan,M., Stockwell,T., Amedeo,P., Appalla,L., Bishop,B., Edworthy,P., Gupta,N., Hoover,J., Katzel,D., Li,K., Schobel,S., Shrivastava,S., Thovarai,V., Wang,S., Kim,M., Bok,K., Sosnovtsev,S.V., Wentworth,D.E., Green,K.Y., Direct submission
JX401279.1	1620	FG	1978.42	Rackoff,L.A., Bok,K., Green,K.Y., Kapikian,A.Z., Epidemiology and evolution of rotaviruses and noroviruses from an archival WHO Global Study in Children (1976-79) with implications for vaccine design, PLoS ONE 8 (3), E59394 (2013)
JX439815.1	7538	SK	2010.32	Han,T.H., Lam,T.T.Y., Pybus,O.G., Park,S.H., Chung,J.Y., Direct submission
JX439816.1	7537	SK	2010.36	Han,T.H., Lam,T.T.Y., Pybus,O.G., Park,S.H., Chung,J.Y., Direct submission
JX439817.1	7538	SK	2010.66	Han,T.H., Lam,T.T.Y., Pybus,O.G., Park,S.H., Chung,J.Y., Direct submission
JX439818.1	7537	SK	2010.9	Han,T.H., Lam,T.T.Y., Pybus,O.G., Park,S.H., Chung,J.Y., Direct submission
JX439819.1	7538	SK	2011.07	Han,T.H., Lam,T.T.Y., Pybus,O.G., Park,S.H., Chung,J.Y., Direct submission
JX439820.1	3531	SK	2010.5	Han,T.H., Lam,T.T.Y., Pybus,O.G., Park,S.H., Chung,J.Y., Direct submission
JX439821.1	3531	SK	2010.39	Han,T.H., Lam,T.T.Y., Pybus,O.G., Park,S.H., Chung,J.Y., Direct submission
JX439822.1	3531	SK	2010.94	Han,T.H., Lam,T.T.Y., Pybus,O.G., Park,S.H., Chung,J.Y., Direct submission
JX439823.1	3531	SK	2010.97	Han,T.H., Lam,T.T.Y., Pybus,O.G., Park,S.H., Chung,J.Y., Direct submission
JX439824.1	3531	SK	2010.92	Han,T.H., Lam,T.T.Y., Pybus,O.G., Park,S.H., Chung,J.Y., Direct submission
JX439825.1	3531	SK	2010.92	Han,T.H., Lam,T.T.Y., Pybus,O.G., Park,S.H., Chung,J.Y., Direct submission
JX439826.1	3531	SK	2010.94	Han,T.H., Lam,T.T.Y., Pybus,O.G., Park,S.H., Chung,J.Y., Direct submission
JX439827.1	3531	SK	2011.01	Han,T.H., Lam,T.T.Y., Pybus,O.G., Park,S.H., Chung,J.Y., Direct submission
JX439828.1	3531	SK	2011.01	Han,T.H., Lam,T.T.Y., Pybus,O.G., Park,S.H., Chung,J.Y., Direct submission
JX439829.1	2790	SK	2010.26	Han,T.H., Lam,T.T.Y., Pybus,O.G., Park,S.H., Chung,J.Y., Direct submission
JX439830.1	2764	SK	2010.32	Han,T.H., Lam,T.T.Y., Pybus,O.G., Park,S.H., Chung,J.Y., Direct submission
JX439831.1	2764	SK	2010.43	Han,T.H., Lam,T.T.Y., Pybus,O.G., Park,S.H., Chung,J.Y., Direct submission
JX439832.1	2764	SK	2010.68	Han,T.H., Lam,T.T.Y., Pybus,O.G., Park,S.H., Chung,J.Y., Direct submission
JX439833.1	2757	SK	2010.97	Han,T.H., Lam,T.T.Y., Pybus,O.G., Park,S.H., Chung,J.Y., Direct submission
JX439834.1	2757	SK	2010.96	Han,T.H., Lam,T.T.Y., Pybus,O.G., Park,S.H., Chung,J.Y., Direct submission
JX439835.1	2757	SK	2010.96	Han,T.H., Lam,T.T.Y., Pybus,O.G., Park,S.H., Chung,J.Y., Direct submission
JX439836.1	2757	SK	2011.91	Han,T.H., Lam,T.T.Y., Pybus,O.G., Park,S.H., Chung,J.Y., Direct submission
JX439837.1	2757	SK	2010.26	Han,T.H., Lam,T.T.Y., Pybus,O.G., Park,S.H., Chung,J.Y., Direct submission
JX439838.1	2757	SK	2010.36	Han,T.H., Lam,T.T.Y., Pybus,O.G., Park,S.H., Chung,J.Y., Direct submission
JX439839.1	2757	SK	2010.56	Han,T.H., Lam,T.T.Y., Pybus,O.G., Park,S.H., Chung,J.Y., Direct submission
JX439840.1	2757	SK	2010.64	Han,T.H., Lam,T.T.Y., Pybus,O.G., Park,S.H., Chung,J.Y., Direct submission
JX439841.1	2757	SK	2010.76	Han,T.H., Lam,T.T.Y., Pybus,O.G., Park,S.H., Chung,J.Y., Direct submission
JX439842.1	2757	SK	2010.85	Han,T.H., Lam,T.T.Y., Pybus,O.G., Park,S.H., Chung,J.Y., Direct submission
JX439843.1	2757	SK	2010.96	Han,T.H., Lam,T.T.Y., Pybus,O.G., Park,S.H., Chung,J.Y., Direct submission
JX439844.1	2757	SK	2011.01	Han,T.H., Lam,T.T.Y., Pybus,O.G., Park,S.H., Chung,J.Y., Direct submission
JX439845.1	2206	SK	2011.91	Han,T.H., Lam,T.T.Y., Pybus,O.G., Park,S.H., Chung,J.Y., Direct submission
JX439846.1	2206	SK	2011.91	Han,T.H., Lam,T.T.Y., Pybus,O.G., Park,S.H., Chung,J.Y., Direct submission
JX439847.1	1336	SK	2011.85	Han,T.H., Lam,T.T.Y., Pybus,O.G., Park,S.H., Chung,J.Y., Direct submission
JX439848.1	1336	SK	2011.05	Han,T.H., Lam,T.T.Y., Pybus,O.G., Park,S.H., Chung,J.Y., Direct submission
JX439875.1	2206	SK	2010.97	Han,T.H., Lam,T.T.Y., Pybus,O.G., Park,S.H., Chung,J.Y., Direct submission
JX439876.1	2206	SK	2011.98	Han,T.H., Lam,T.T.Y., Pybus,O.G., Park,S.H., Chung,J.Y., Direct submission
JX439877.1	2206	SK	2012	Han,T.H., Lam,T.T.Y., Pybus,O.G., Park,S.H., Chung,J.Y., Direct submission
JX439878.1	2206	SK	2012.99	Han,T.H., Lam,T.T.Y., Pybus,O.G., Park,S.H., Chung,J.Y., Direct submission
JX439879.1	2206	SK	2012.01	Han,T.H., Lam,T.T.Y., Pybus,O.G., Park,S.H., Chung,J.Y., Direct submission
JX439880.1	2206	SK	2012	Han,T.H., Lam,T.T.Y., Pybus,O.G., Park,S.H., Chung,J.Y., Direct submission
JX439881.1	2206	SK	2012.05	Han,T.H., Lam,T.T.Y., Pybus,O.G., Park,S.H., Chung,J.Y., Direct submission
JX439882.1	2206	SK	2011.92	Han,T.H., Lam,T.T.Y., Pybus,O.G., Park,S.H., Chung,J.Y., Direct submission
JX439885.1	1336	SK	2010.97	Han,T.H., Lam,T.T.Y., Pybus,O.G., Park,S.H., Chung,J.Y., Direct submission
JX439889.1	1336	SK	2011.91	Han,T.H., Lam,T.T.Y., Pybus,O.G., Park,S.H., Chung,J.Y., Direct submission
JX439890.1	1336	SK	2011.91	Han,T.H., Lam,T.T.Y., Pybus,O.G., Park,S.H., Chung,J.Y., Direct submission
JX439891.1	1336	SK	2012.07	Han,T.H., Lam,T.T.Y., Pybus,O.G., Park,S.H., Chung,J.Y., Direct submission
JX439904.1	1336	SK	2012.08	Han,T.H., Lam,T.T.Y., Pybus,O.G., Park,S.H., Chung,J.Y., Direct submission
JX445152.1	7515	Canada	2004.54	Hasing,M.E., Lee,B.E., Preiksaitis,J.K., Tyrrell,G.J., Louie,M., Pang,X.L., Direct submission
JX445153.1	7485	Canada	2006.21	Hasing,M.E., Lee,B.E., Preiksaitis,J.K., Tyrrell,G.J., Louie,M., Pang,X.L., Direct submission
JX445154.1	7495	Canada	2006.37	Hasing,M.E., Lee,B.E., Preiksaitis,J.K., Tyrrell,G.J., Louie,M., Pang,X.L., Direct submission
JX445155.1	7484	Canada	2006.88	Hasing,M.E., Lee,B.E., Preiksaitis,J.K., Tyrrell,G.J., Louie,M., Pang,X.L., Direct submission
JX445156.1	7515	Canada	2006.96	Hasing,M.E., Lee,B.E., Preiksaitis,J.K., Tyrrell,G.J., Louie,M., Pang,X.L., Direct submission
JX445157.1	7515	Canada	2006.96	Hasing,M.E., Lee,B.E., Preiksaitis,J.K., Tyrrell,G.J., Louie,M., Pang,X.L., Direct submission
JX445158.1	7515	Canada	2006.96	Hasing,M.E., Lee,B.E., Preiksaitis,J.K., Tyrrell,G.J., Louie,M., Pang,X.L., Direct submission
JX445159.1	7488	Canada	2008.04	Hasing,M.E., Lee,B.E., Preiksaitis,J.K., Tyrrell,G.J., Louie,M., Pang,X.L., Direct submission
JX445160.1	7500	Canada	2008.12	Hasing,M.E., Lee,B.E., Preiksaitis,J.K., Tyrrell,G.J., Louie,M., Pang,X.L., Direct submission
JX445161.1	7494	Canada	2008.29	Hasing,M.E., Lee,B.E., Preiksaitis,J.K., Tyrrell,G.J., Louie,M., Pang,X.L., Direct submission
JX445162.1	7500	Canada	2008.88	Hasing,M.E., Lee,B.E., Preiksaitis,J.K., Tyrrell,G.J., Louie,M., Pang,X.L., Direct submission
JX445163.1	7490	Canada	2009.12	Hasing,M.E., Lee,B.E., Preiksaitis,J.K., Tyrrell,G.J., Louie,M., Pang,X.L., Direct submission
JX445164.1	7515	Canada	2010.12	Hasing,M.E., Lee,B.E., Preiksaitis,J.K., Tyrrell,G.J., Louie,M., Pang,X.L., Direct submission
JX445165.1	7515	Canada	2010.37	Hasing,M.E., Lee,B.E., Preiksaitis,J.K., Tyrrell,G.J., Louie,M., Pang,X.L., Direct submission
JX445166.1	7504	Canada	2010.71	Hasing,M.E., Lee,B.E., Preiksaitis,J.K., Tyrrell,G.J., Louie,M., Pang,X.L., Direct submission
JX445167.1	7515	Canada	2011.04	Hasing,M.E., Lee,B.E., Preiksaitis,J.K., Tyrrell,G.J., Louie,M., Pang,X.L., Direct submission
JX445168.1	7515	Canada	2011.88	Hasing,M.E., Lee,B.E., Preiksaitis,J.K., Tyrrell,G.J., Louie,M., Pang,X.L., Direct submission
JX445169.1	7515	Canada	2012.04	Hasing,M.E., Lee,B.E., Preiksaitis,J.K., Tyrrell,G.J., Louie,M., Pang,X.L., Direct submission
JX448566.1	7538	SK	2010.36	Han,T.H., Lam,T.T.Y., Pybus,O.G., Park,S.H., Chung,J.Y., Direct submission
JX459595.1	1623	Singapore	2004.71	Lim,K.L., Eden,J.S., Oon,L.L., White,P.A., Molecular epidemiology of norovirus in Singapore, 2004-2011, J. Med. Virol. 85 (10), 1842-1851 (2013)
JX459596.1	1623	Singapore	2004.71	Lim,K.L., Eden,J.S., Oon,L.L., White,P.A., Molecular epidemiology of norovirus in Singapore, 2004-2011, J. Med. Virol. 85 (10), 1842-1851 (2013)
JX459597.1	1623	Singapore	2005.04	Lim,K.L., Eden,J.S., Oon,L.L., White,P.A., Molecular epidemiology of norovirus in Singapore, 2004-2011, J. Med. Virol. 85 (10), 1842-1851 (2013)
JX459598.1	1623	Singapore	2005.12	Lim,K.L., Eden,J.S., Oon,L.L., White,P.A., Molecular epidemiology of norovirus in Singapore, 2004-2011, J. Med. Virol. 85 (10), 1842-1851 (2013)
JX459599.1	1623	Singapore	2006.46	Lim,K.L., Eden,J.S., Oon,L.L., White,P.A., Molecular epidemiology of norovirus in Singapore, 2004-2011, J. Med. Virol. 85 (10), 1842-1851 (2013)
JX459600.1	1623	Singapore	2006.62	Lim,K.L., Eden,J.S., Oon,L.L., White,P.A., Molecular epidemiology of norovirus in Singapore, 2004-2011, J. Med. Virol. 85 (10), 1842-1851 (2013)
JX459601.1	1623	Singapore	2006.71	Lim,K.L., Eden,J.S., Oon,L.L., White,P.A., Molecular epidemiology of norovirus in Singapore, 2004-2011, J. Med. Virol. 85 (10), 1842-1851 (2013)
JX459602.1	1623	Singapore	2006.71	Lim,K.L., Eden,J.S., Oon,L.L., White,P.A., Molecular epidemiology of norovirus in Singapore, 2004-2011, J. Med. Virol. 85 (10), 1842-1851 (2013)
JX459603.1	1623	Singapore	2006.71	Lim,K.L., Eden,J.S., Oon,L.L., White,P.A., Molecular epidemiology of norovirus in Singapore, 2004-2011, J. Med. Virol. 85 (10), 1842-1851 (2013)
JX459604.1	1623	Singapore	2006.79	Lim,K.L., Eden,J.S., Oon,L.L., White,P.A., Molecular epidemiology of norovirus in Singapore, 2004-2011, J. Med. Virol. 85 (10), 1842-1851 (2013)
JX459605.1	1623	Singapore	2006.79	Lim,K.L., Eden,J.S., Oon,L.L., White,P.A., Molecular epidemiology of norovirus in Singapore, 2004-2011, J. Med. Virol. 85 (10), 1842-1851 (2013)
JX459606.1	1623	Singapore	2006.79	Lim,K.L., Eden,J.S., Oon,L.L., White,P.A., Molecular epidemiology of norovirus in Singapore, 2004-2011, J. Med. Virol. 85 (10), 1842-1851 (2013)
JX459607.1	1623	Singapore	2006.79	Lim,K.L., Eden,J.S., Oon,L.L., White,P.A., Molecular epidemiology of norovirus in Singapore, 2004-2011, J. Med. Virol. 85 (10), 1842-1851 (2013)
JX459608.1	1623	Singapore	2006.79	Lim,K.L., Eden,J.S., Oon,L.L., White,P.A., Molecular epidemiology of norovirus in Singapore, 2004-2011, J. Med. Virol. 85 (10), 1842-1851 (2013)
JX459609.1	1623	Singapore	2006.79	Lim,K.L., Eden,J.S., Oon,L.L., White,P.A., Molecular epidemiology of norovirus in Singapore, 2004-2011, J. Med. Virol. 85 (10), 1842-1851 (2013)
JX459610.1	1623	Singapore	2006.96	Lim,K.L., Eden,J.S., Oon,L.L., White,P.A., Molecular epidemiology of norovirus in Singapore, 2004-2011, J. Med. Virol. 85 (10), 1842-1851 (2013)
JX459611.1	1623	Singapore	2006.96	Lim,K.L., Eden,J.S., Oon,L.L., White,P.A., Molecular epidemiology of norovirus in Singapore, 2004-2011, J. Med. Virol. 85 (10), 1842-1851 (2013)
JX459612.1	1623	Singapore	2006.96	Lim,K.L., Eden,J.S., Oon,L.L., White,P.A., Molecular epidemiology of norovirus in Singapore, 2004-2011, J. Med. Virol. 85 (10), 1842-1851 (2013)
JX459613.1	1623	Singapore	2006.96	Lim,K.L., Eden,J.S., Oon,L.L., White,P.A., Molecular epidemiology of norovirus in Singapore, 2004-2011, J. Med. Virol. 85 (10), 1842-1851 (2013)
JX459614.1	1623	Singapore	2007.04	Lim,K.L., Eden,J.S., Oon,L.L., White,P.A., Molecular epidemiology of norovirus in Singapore, 2004-2011, J. Med. Virol. 85 (10), 1842-1851 (2013)
JX459615.1	1623	Singapore	2007.04	Lim,K.L., Eden,J.S., Oon,L.L., White,P.A., Molecular epidemiology of norovirus in Singapore, 2004-2011, J. Med. Virol. 85 (10), 1842-1851 (2013)
JX459616.1	1623	Singapore	2007.04	Lim,K.L., Eden,J.S., Oon,L.L., White,P.A., Molecular epidemiology of norovirus in Singapore, 2004-2011, J. Med. Virol. 85 (10), 1842-1851 (2013)
JX459617.1	1623	Singapore	2007.04	Lim,K.L., Eden,J.S., Oon,L.L., White,P.A., Molecular epidemiology of norovirus in Singapore, 2004-2011, J. Med. Virol. 85 (10), 1842-1851 (2013)
JX459618.1	1623	Singapore	2007.04	Lim,K.L., Eden,J.S., Oon,L.L., White,P.A., Molecular epidemiology of norovirus in Singapore, 2004-2011, J. Med. Virol. 85 (10), 1842-1851 (2013)
JX459619.1	1623	Singapore	2007.04	Lim,K.L., Eden,J.S., Oon,L.L., White,P.A., Molecular epidemiology of norovirus in Singapore, 2004-2011, J. Med. Virol. 85 (10), 1842-1851 (2013)
JX459620.1	1623	Singapore	2007.54	Lim,K.L., Eden,J.S., Oon,L.L., White,P.A., Molecular epidemiology of norovirus in Singapore, 2004-2011, J. Med. Virol. 85 (10), 1842-1851 (2013)
JX459621.1	1623	Singapore	2007.54	Lim,K.L., Eden,J.S., Oon,L.L., White,P.A., Molecular epidemiology of norovirus in Singapore, 2004-2011, J. Med. Virol. 85 (10), 1842-1851 (2013)
JX459622.1	1623	Singapore	2007.62	Lim,K.L., Eden,J.S., Oon,L.L., White,P.A., Molecular epidemiology of norovirus in Singapore, 2004-2011, J. Med. Virol. 85 (10), 1842-1851 (2013)
JX459623.1	1623	Singapore	2007.62	Lim,K.L., Eden,J.S., Oon,L.L., White,P.A., Molecular epidemiology of norovirus in Singapore, 2004-2011, J. Med. Virol. 85 (10), 1842-1851 (2013)
JX459624.1	1623	Singapore	2007.62	Lim,K.L., Eden,J.S., Oon,L.L., White,P.A., Molecular epidemiology of norovirus in Singapore, 2004-2011, J. Med. Virol. 85 (10), 1842-1851 (2013)
JX459625.1	1623	Singapore	2007.71	Lim,K.L., Eden,J.S., Oon,L.L., White,P.A., Molecular epidemiology of norovirus in Singapore, 2004-2011, J. Med. Virol. 85 (10), 1842-1851 (2013)
JX459626.1	1623	Singapore	2007.71	Lim,K.L., Eden,J.S., Oon,L.L., White,P.A., Molecular epidemiology of norovirus in Singapore, 2004-2011, J. Med. Virol. 85 (10), 1842-1851 (2013)
JX459627.1	1623	Singapore	2007.71	Lim,K.L., Eden,J.S., Oon,L.L., White,P.A., Molecular epidemiology of norovirus in Singapore, 2004-2011, J. Med. Virol. 85 (10), 1842-1851 (2013)
JX459628.1	1623	Singapore	2007.79	Lim,K.L., Eden,J.S., Oon,L.L., White,P.A., Molecular epidemiology of norovirus in Singapore, 2004-2011, J. Med. Virol. 85 (10), 1842-1851 (2013)
JX459629.1	1623	Singapore	2008.04	Lim,K.L., Eden,J.S., Oon,L.L., White,P.A., Molecular epidemiology of norovirus in Singapore, 2004-2011, J. Med. Virol. 85 (10), 1842-1851 (2013)
JX459630.1	1623	Singapore	2008.54	Lim,K.L., Eden,J.S., Oon,L.L., White,P.A., Molecular epidemiology of norovirus in Singapore, 2004-2011, J. Med. Virol. 85 (10), 1842-1851 (2013)
JX459631.1	1623	Singapore	2008.88	Lim,K.L., Eden,J.S., Oon,L.L., White,P.A., Molecular epidemiology of norovirus in Singapore, 2004-2011, J. Med. Virol. 85 (10), 1842-1851 (2013)
JX459632.1	1623	Singapore	2008.88	Lim,K.L., Eden,J.S., Oon,L.L., White,P.A., Molecular epidemiology of norovirus in Singapore, 2004-2011, J. Med. Virol. 85 (10), 1842-1851 (2013)
JX459633.1	1623	Singapore	2008.96	Lim,K.L., Eden,J.S., Oon,L.L., White,P.A., Molecular epidemiology of norovirus in Singapore, 2004-2011, J. Med. Virol. 85 (10), 1842-1851 (2013)
JX459634.1	1623	Singapore	2008.96	Lim,K.L., Eden,J.S., Oon,L.L., White,P.A., Molecular epidemiology of norovirus in Singapore, 2004-2011, J. Med. Virol. 85 (10), 1842-1851 (2013)
JX459635.1	1623	Singapore	2009.04	Lim,K.L., Eden,J.S., Oon,L.L., White,P.A., Molecular epidemiology of norovirus in Singapore, 2004-2011, J. Med. Virol. 85 (10), 1842-1851 (2013)
JX459636.1	1623	Singapore	2009.04	Lim,K.L., Eden,J.S., Oon,L.L., White,P.A., Molecular epidemiology of norovirus in Singapore, 2004-2011, J. Med. Virol. 85 (10), 1842-1851 (2013)
JX459637.1	1623	Singapore	2009.21	Lim,K.L., Eden,J.S., Oon,L.L., White,P.A., Molecular epidemiology of norovirus in Singapore, 2004-2011, J. Med. Virol. 85 (10), 1842-1851 (2013)
JX459638.1	1623	Singapore	2009.37	Lim,K.L., Eden,J.S., Oon,L.L., White,P.A., Molecular epidemiology of norovirus in Singapore, 2004-2011, J. Med. Virol. 85 (10), 1842-1851 (2013)
JX459639.1	1623	Singapore	2009.54	Lim,K.L., Eden,J.S., Oon,L.L., White,P.A., Molecular epidemiology of norovirus in Singapore, 2004-2011, J. Med. Virol. 85 (10), 1842-1851 (2013)
JX459640.1	1623	Singapore	2009.54	Lim,K.L., Eden,J.S., Oon,L.L., White,P.A., Molecular epidemiology of norovirus in Singapore, 2004-2011, J. Med. Virol. 85 (10), 1842-1851 (2013)
JX459641.1	1623	Singapore	2009.62	Lim,K.L., Eden,J.S., Oon,L.L., White,P.A., Molecular epidemiology of norovirus in Singapore, 2004-2011, J. Med. Virol. 85 (10), 1842-1851 (2013)
JX459642.1	1623	Singapore	2009.71	Lim,K.L., Eden,J.S., Oon,L.L., White,P.A., Molecular epidemiology of norovirus in Singapore, 2004-2011, J. Med. Virol. 85 (10), 1842-1851 (2013)
JX459643.1	1623	Singapore	2009.71	Lim,K.L., Eden,J.S., Oon,L.L., White,P.A., Molecular epidemiology of norovirus in Singapore, 2004-2011, J. Med. Virol. 85 (10), 1842-1851 (2013)
JX459644.1	1623	Singapore	2009.71	Lim,K.L., Eden,J.S., Oon,L.L., White,P.A., Molecular epidemiology of norovirus in Singapore, 2004-2011, J. Med. Virol. 85 (10), 1842-1851 (2013)
JX459645.1	1623	Singapore	2009.71	Lim,K.L., Eden,J.S., Oon,L.L., White,P.A., Molecular epidemiology of norovirus in Singapore, 2004-2011, J. Med. Virol. 85 (10), 1842-1851 (2013)
JX459646.1	1623	Singapore	2009.71	Lim,K.L., Eden,J.S., Oon,L.L., White,P.A., Molecular epidemiology of norovirus in Singapore, 2004-2011, J. Med. Virol. 85 (10), 1842-1851 (2013)
JX459647.1	1623	Singapore	2009.71	Lim,K.L., Eden,J.S., Oon,L.L., White,P.A., Molecular epidemiology of norovirus in Singapore, 2004-2011, J. Med. Virol. 85 (10), 1842-1851 (2013)
JX459648.1	1623	Singapore	2009.79	Lim,K.L., Eden,J.S., Oon,L.L., White,P.A., Molecular epidemiology of norovirus in Singapore, 2004-2011, J. Med. Virol. 85 (10), 1842-1851 (2013)
JX459649.1	1623	Singapore	2009.79	Lim,K.L., Eden,J.S., Oon,L.L., White,P.A., Molecular epidemiology of norovirus in Singapore, 2004-2011, J. Med. Virol. 85 (10), 1842-1851 (2013)
JX459650.1	1623	Singapore	2009.79	Lim,K.L., Eden,J.S., Oon,L.L., White,P.A., Molecular epidemiology of norovirus in Singapore, 2004-2011, J. Med. Virol. 85 (10), 1842-1851 (2013)
JX459651.1	1623	Singapore	2009.96	Lim,K.L., Eden,J.S., Oon,L.L., White,P.A., Molecular epidemiology of norovirus in Singapore, 2004-2011, J. Med. Virol. 85 (10), 1842-1851 (2013)
JX459652.1	1623	Singapore	2010.21	Lim,K.L., Eden,J.S., Oon,L.L., White,P.A., Molecular epidemiology of norovirus in Singapore, 2004-2011, J. Med. Virol. 85 (10), 1842-1851 (2013)
JX459653.1	1623	Singapore	2010.29	Lim,K.L., Eden,J.S., Oon,L.L., White,P.A., Molecular epidemiology of norovirus in Singapore, 2004-2011, J. Med. Virol. 85 (10), 1842-1851 (2013)
JX459654.1	1623	Singapore	2010.62	Lim,K.L., Eden,J.S., Oon,L.L., White,P.A., Molecular epidemiology of norovirus in Singapore, 2004-2011, J. Med. Virol. 85 (10), 1842-1851 (2013)
JX459655.1	1623	Singapore	2010.62	Lim,K.L., Eden,J.S., Oon,L.L., White,P.A., Molecular epidemiology of norovirus in Singapore, 2004-2011, J. Med. Virol. 85 (10), 1842-1851 (2013)
JX459656.1	1623	Singapore	2010.62	Lim,K.L., Eden,J.S., Oon,L.L., White,P.A., Molecular epidemiology of norovirus in Singapore, 2004-2011, J. Med. Virol. 85 (10), 1842-1851 (2013)
JX459657.1	1623	Singapore	2010.96	Lim,K.L., Eden,J.S., Oon,L.L., White,P.A., Molecular epidemiology of norovirus in Singapore, 2004-2011, J. Med. Virol. 85 (10), 1842-1851 (2013)
JX459658.1	1623	Singapore	2011.04	Lim,K.L., Eden,J.S., Oon,L.L., White,P.A., Molecular epidemiology of norovirus in Singapore, 2004-2011, J. Med. Virol. 85 (10), 1842-1851 (2013)
JX459659.1	1623	Singapore	2011.04	Lim,K.L., Eden,J.S., Oon,L.L., White,P.A., Molecular epidemiology of norovirus in Singapore, 2004-2011, J. Med. Virol. 85 (10), 1842-1851 (2013)
JX459900.1	7558	Australia	2011.79	Eden,J.S., Tanaka,M.M., Boni,M.F., Rawlinson,W.D., White,P.A., Recombination within the Pandemic Norovirus GII.4 Lineage, J. Virol. 87 (11), 6270-6282 (2013)
JX459901.1	7559	Australia	2011.79	Eden,J.S., Tanaka,M.M., Boni,M.F., Rawlinson,W.D., White,P.A., Recombination within the Pandemic Norovirus GII.4 Lineage, J. Virol. 87 (11), 6270-6282 (2013)
JX459902.1	7559	Australia	2012.21	Eden,J.S., Tanaka,M.M., Boni,M.F., Rawlinson,W.D., White,P.A., Recombination within the Pandemic Norovirus GII.4 Lineage, J. Virol. 87 (11), 6270-6282 (2013)
JX459903.1	7559	Australia	2011.12	Eden,J.S., Tanaka,M.M., Boni,M.F., Rawlinson,W.D., White,P.A., Recombination within the Pandemic Norovirus GII.4 Lineage, J. Virol. 87 (11), 6270-6282 (2013)
JX459904.1	7559	Australia	2011.62	Eden,J.S., Tanaka,M.M., Boni,M.F., Rawlinson,W.D., White,P.A., Recombination within the Pandemic Norovirus GII.4 Lineage, J. Virol. 87 (11), 6270-6282 (2013)
JX459905.1	7560	Australia	2011.62	Eden,J.S., Tanaka,M.M., Boni,M.F., Rawlinson,W.D., White,P.A., Recombination within the Pandemic Norovirus GII.4 Lineage, J. Virol. 87 (11), 6270-6282 (2013)
JX459906.1	7560	Australia	2011.46	Eden,J.S., Tanaka,M.M., Boni,M.F., Rawlinson,W.D., White,P.A., Recombination within the Pandemic Norovirus GII.4 Lineage, J. Virol. 87 (11), 6270-6282 (2013)
JX459907.1	7560	Australia	2012.37	Eden,J.S., Tanaka,M.M., Boni,M.F., Rawlinson,W.D., White,P.A., Recombination within the Pandemic Norovirus GII.4 Lineage, J. Virol. 87 (11), 6270-6282 (2013)
JX459908.1	7564	Australia	2012.21	Eden,J.S., Tanaka,M.M., Boni,M.F., Rawlinson,W.D., White,P.A., Recombination within the Pandemic Norovirus GII.4 Lineage, J. Virol. 87 (11), 6270-6282 (2013)
JX629458.1	1623	China	2012.63	Chan,M.C., Chan,P.K., Direct submission
JX644025.1	1623	China	2008.45	Ji,L., Wu,X., Yao,W., Chen,L., Xu,D., Shen,Y., Shen,J., Han,J., Rapid Emergence of Novel GII.4 Sub-Lineages Noroviruses Associated with Outbreaks in Huzhou, China, 2008-2012,Molecular Characteristics of Noroviruses Causing Outbreaks of Acute Gastroenteritis in Huzhou, PLoS ONE 8 (12), E82627 (2013),Unpublished
JX644026.1	1623	China	2008.45	Ji,L., Wu,X., Yao,W., Chen,L., Xu,D., Shen,Y., Shen,J., Han,J., Rapid Emergence of Novel GII.4 Sub-Lineages Noroviruses Associated with Outbreaks in Huzhou, China, 2008-2012,Molecular Characteristics of Noroviruses Causing Outbreaks of Acute Gastroenteritis in Huzhou, PLoS ONE 8 (12), E82627 (2013),Unpublished
JX644027.1	1623	China	2008.45	Ji,L., Wu,X., Yao,W., Chen,L., Xu,D., Shen,Y., Shen,J., Han,J., Rapid Emergence of Novel GII.4 Sub-Lineages Noroviruses Associated with Outbreaks in Huzhou, China, 2008-2012,Molecular Characteristics of Noroviruses Causing Outbreaks of Acute Gastroenteritis in Huzhou, PLoS ONE 8 (12), E82627 (2013),Unpublished
JX644028.1	1623	China	2008.45	Ji,L., Wu,X., Yao,W., Chen,L., Xu,D., Shen,Y., Shen,J., Han,J., Rapid Emergence of Novel GII.4 Sub-Lineages Noroviruses Associated with Outbreaks in Huzhou, China, 2008-2012,Molecular Characteristics of Noroviruses Causing Outbreaks of Acute Gastroenteritis in Huzhou, PLoS ONE 8 (12), E82627 (2013),Unpublished
JX644029.1	1623	China	2008.45	Ji,L., Wu,X., Yao,W., Chen,L., Xu,D., Shen,Y., Shen,J., Han,J., Rapid Emergence of Novel GII.4 Sub-Lineages Noroviruses Associated with Outbreaks in Huzhou, China, 2008-2012,Molecular Characteristics of Noroviruses Causing Outbreaks of Acute Gastroenteritis in Huzhou, PLoS ONE 8 (12), E82627 (2013),Unpublished
JX644030.1	1623	China	2009.33	Ji,L., Wu,X., Yao,W., Chen,L., Xu,D., Shen,Y., Shen,J., Han,J., Rapid Emergence of Novel GII.4 Sub-Lineages Noroviruses Associated with Outbreaks in Huzhou, China, 2008-2012,Molecular Characteristics of Noroviruses Causing Outbreaks of Acute Gastroenteritis in Huzhou, PLoS ONE 8 (12), E82627 (2013),Unpublished
JX644031.1	1623	China	2010.29	Ji,L., Wu,X., Yao,W., Chen,L., Xu,D., Shen,Y., Shen,J., Han,J., Rapid Emergence of Novel GII.4 Sub-Lineages Noroviruses Associated with Outbreaks in Huzhou, China, 2008-2012,Molecular Characteristics of Noroviruses Causing Outbreaks of Acute Gastroenteritis in Huzhou, PLoS ONE 8 (12), E82627 (2013),Unpublished
JX644032.1	1623	China	2010.29	Ji,L., Wu,X., Yao,W., Chen,L., Xu,D., Shen,Y., Shen,J., Han,J., Rapid Emergence of Novel GII.4 Sub-Lineages Noroviruses Associated with Outbreaks in Huzhou, China, 2008-2012,Molecular Characteristics of Noroviruses Causing Outbreaks of Acute Gastroenteritis in Huzhou, PLoS ONE 8 (12), E82627 (2013),Unpublished
JX644033.1	1623	China	2011.82	Ji,L., Wu,X., Yao,W., Chen,L., Xu,D., Shen,Y., Shen,J., Han,J., Rapid Emergence of Novel GII.4 Sub-Lineages Noroviruses Associated with Outbreaks in Huzhou, China, 2008-2012,Molecular Characteristics of Noroviruses Causing Outbreaks of Acute Gastroenteritis in Huzhou, PLoS ONE 8 (12), E82627 (2013),Unpublished
JX644034.1	1623	China	2011.82	Ji,L., Wu,X., Yao,W., Chen,L., Xu,D., Shen,Y., Shen,J., Han,J., Rapid Emergence of Novel GII.4 Sub-Lineages Noroviruses Associated with Outbreaks in Huzhou, China, 2008-2012,Molecular Characteristics of Noroviruses Causing Outbreaks of Acute Gastroenteritis in Huzhou, PLoS ONE 8 (12), E82627 (2013),Unpublished
JX644035.1	1623	China	2011.82	Ji,L., Wu,X., Yao,W., Chen,L., Xu,D., Shen,Y., Shen,J., Han,J., Rapid Emergence of Novel GII.4 Sub-Lineages Noroviruses Associated with Outbreaks in Huzhou, China, 2008-2012,Molecular Characteristics of Noroviruses Causing Outbreaks of Acute Gastroenteritis in Huzhou, PLoS ONE 8 (12), E82627 (2013),Unpublished
JX644036.1	1623	China	2011.82	Ji,L., Wu,X., Yao,W., Chen,L., Xu,D., Shen,Y., Shen,J., Han,J., Rapid Emergence of Novel GII.4 Sub-Lineages Noroviruses Associated with Outbreaks in Huzhou, China, 2008-2012,Molecular Characteristics of Noroviruses Causing Outbreaks of Acute Gastroenteritis in Huzhou, PLoS ONE 8 (12), E82627 (2013),Unpublished
JX644037.1	1623	China	2011.82	Ji,L., Wu,X., Yao,W., Chen,L., Xu,D., Shen,Y., Shen,J., Han,J., Rapid Emergence of Novel GII.4 Sub-Lineages Noroviruses Associated with Outbreaks in Huzhou, China, 2008-2012,Molecular Characteristics of Noroviruses Causing Outbreaks of Acute Gastroenteritis in Huzhou, PLoS ONE 8 (12), E82627 (2013),Unpublished
JX644038.1	1623	China	2011.82	Ji,L., Wu,X., Yao,W., Chen,L., Xu,D., Shen,Y., Shen,J., Han,J., Rapid Emergence of Novel GII.4 Sub-Lineages Noroviruses Associated with Outbreaks in Huzhou, China, 2008-2012,Molecular Characteristics of Noroviruses Causing Outbreaks of Acute Gastroenteritis in Huzhou, PLoS ONE 8 (12), E82627 (2013),Unpublished
JX644039.1	1623	China	2011.82	Ji,L., Wu,X., Yao,W., Chen,L., Xu,D., Shen,Y., Shen,J., Han,J., Rapid Emergence of Novel GII.4 Sub-Lineages Noroviruses Associated with Outbreaks in Huzhou, China, 2008-2012,Molecular Characteristics of Noroviruses Causing Outbreaks of Acute Gastroenteritis in Huzhou, PLoS ONE 8 (12), E82627 (2013),Unpublished
JX846924.1	7527	China	1978.01	Madupu,R., Halpin,R., Ransier,A., Fedorova,N., Stockwell,T., Amedeo,P., Bishop,B., Edworthy,P., Gupta,N., Katzel,D., Li,K., Schobel,S., Shrivastava,S., Thovarai,V., Wang,S., Kim,M., Bok,K., Sosnovtsev,S.V., Wentworth,D.E., Green,K.Y., Direct submission
JX846925.1	7492	Malaysia	1978.41	Madupu,R., Halpin,R., Ransier,A., Fedorova,N., Stockwell,T., Amedeo,P., Bishop,B., Edworthy,P., Gupta,N., Katzel,D., Li,K., Schobel,S., Shrivastava,S., Thovarai,V., Wang,S., Kim,M., Bok,K., Sosnovtsev,S.V., Wentworth,D.E., Green,K.Y., Direct submission
JX846926.1	4915	USA	1988.7	Madupu,R., Halpin,R., Ransier,A., Fedorova,N., Tsitrin,T., McLellan,M., Stockwell,T., Amedeo,P., Appalla,L., Bishop,B., Edworthy,P., Gupta,N., Hoover,J., Katzel,D., Li,K., Schobel,S., Shrivastava,S., Thovarai,V., Wang,S., Kim,M., Bok,K., Sosnovtsev,S.V., Wentworth,D.E., Green,K.Y., Direct submission
JX846927.1	7534	USA	1984.93	Madupu,R., Halpin,R., Ransier,A., Fedorova,N., Stockwell,T., Amedeo,P., Bishop,B., Edworthy,P., Gupta,N., Katzel,D., Li,K., Schobel,S., Shrivastava,S., Thovarai,V., Wang,S., Kim,M., Bok,K., Sosnovtsev,S.V., Wentworth,D.E., Green,K.Y., Direct submission
JX846928.1	7497	USA	2011.45	Madupu,R., Halpin,R., Ransier,A., Fedorova,N., Stockwell,T., Amedeo,P., Bishop,B., Edworthy,P., Gupta,N., Katzel,D., Li,K., Schobel,S., Shrivastava,S., Thovarai,V., Wang,S., Kim,M., Bok,K., Sosnovtsev,S.V., Wentworth,D.E., Green,K.Y., Direct submission
JX975564.1	630	Brazil	2010.5	Fioretti,J.M., Bello,G., Rocha,M.S., Victoria,M., Leite,J.P., Miagostovich,M.P., Temporal Dynamics of Norovirus GII.4 Variants in Brazil between 2004 and 2012, PLoS ONE 9 (3), E92988 (2014)
JX975567.1	630	Brazil	2010.5	Fioretti,J.M., Bello,G., Rocha,M.S., Victoria,M., Leite,J.P., Miagostovich,M.P., Temporal Dynamics of Norovirus GII.4 Variants in Brazil between 2004 and 2012, PLoS ONE 9 (3), E92988 (2014)
JX975568.1	630	Brazil	2010.5	Fioretti,J.M., Bello,G., Rocha,M.S., Victoria,M., Leite,J.P., Miagostovich,M.P., Temporal Dynamics of Norovirus GII.4 Variants in Brazil between 2004 and 2012, PLoS ONE 9 (3), E92988 (2014)
JX975569.1	630	Brazil	2010.5	Fioretti,J.M., Bello,G., Rocha,M.S., Victoria,M., Leite,J.P., Miagostovich,M.P., Temporal Dynamics of Norovirus GII.4 Variants in Brazil between 2004 and 2012, PLoS ONE 9 (3), E92988 (2014)
JX975573.1	630	Brazil	2009.5	Fioretti,J.M., Bello,G., Rocha,M.S., Victoria,M., Leite,J.P., Miagostovich,M.P., Temporal Dynamics of Norovirus GII.4 Variants in Brazil between 2004 and 2012, PLoS ONE 9 (3), E92988 (2014)
JX975574.1	630	Brazil	2009.5	Fioretti,J.M., Bello,G., Rocha,M.S., Victoria,M., Leite,J.P., Miagostovich,M.P., Temporal Dynamics of Norovirus GII.4 Variants in Brazil between 2004 and 2012, PLoS ONE 9 (3), E92988 (2014)
JX975575.1	630	Brazil	2010.5	Fioretti,J.M., Bello,G., Rocha,M.S., Victoria,M., Leite,J.P., Miagostovich,M.P., Temporal Dynamics of Norovirus GII.4 Variants in Brazil between 2004 and 2012, PLoS ONE 9 (3), E92988 (2014)
JX975576.1	630	Brazil	2010.5	Fioretti,J.M., Bello,G., Rocha,M.S., Victoria,M., Leite,J.P., Miagostovich,M.P., Temporal Dynamics of Norovirus GII.4 Variants in Brazil between 2004 and 2012, PLoS ONE 9 (3), E92988 (2014)
JX975577.1	630	Brazil	2010.5	Fioretti,J.M., Bello,G., Rocha,M.S., Victoria,M., Leite,J.P., Miagostovich,M.P., Temporal Dynamics of Norovirus GII.4 Variants in Brazil between 2004 and 2012, PLoS ONE 9 (3), E92988 (2014)
JX975579.1	630	Brazil	2010.5	Fioretti,J.M., Bello,G., Rocha,M.S., Victoria,M., Leite,J.P., Miagostovich,M.P., Temporal Dynamics of Norovirus GII.4 Variants in Brazil between 2004 and 2012, PLoS ONE 9 (3), E92988 (2014)
JX975583.1	630	Brazil	2010.5	Fioretti,J.M., Bello,G., Rocha,M.S., Victoria,M., Leite,J.P., Miagostovich,M.P., Temporal Dynamics of Norovirus GII.4 Variants in Brazil between 2004 and 2012, PLoS ONE 9 (3), E92988 (2014)
JX975584.1	630	Brazil	2010.5	Fioretti,J.M., Bello,G., Rocha,M.S., Victoria,M., Leite,J.P., Miagostovich,M.P., Temporal Dynamics of Norovirus GII.4 Variants in Brazil between 2004 and 2012, PLoS ONE 9 (3), E92988 (2014)
JX975585.1	630	Brazil	2010.5	Fioretti,J.M., Bello,G., Rocha,M.S., Victoria,M., Leite,J.P., Miagostovich,M.P., Temporal Dynamics of Norovirus GII.4 Variants in Brazil between 2004 and 2012, PLoS ONE 9 (3), E92988 (2014)
JX975586.1	630	Brazil	2009.5	Fioretti,J.M., Bello,G., Rocha,M.S., Victoria,M., Leite,J.P., Miagostovich,M.P., Temporal Dynamics of Norovirus GII.4 Variants in Brazil between 2004 and 2012, PLoS ONE 9 (3), E92988 (2014)
JX975587.1	630	Brazil	2010.5	Fioretti,J.M., Bello,G., Rocha,M.S., Victoria,M., Leite,J.P., Miagostovich,M.P., Temporal Dynamics of Norovirus GII.4 Variants in Brazil between 2004 and 2012, PLoS ONE 9 (3), E92988 (2014)
JX975589.1	630	Brazil	2010.5	Fioretti,J.M., Bello,G., Rocha,M.S., Victoria,M., Leite,J.P., Miagostovich,M.P., Temporal Dynamics of Norovirus GII.4 Variants in Brazil between 2004 and 2012, PLoS ONE 9 (3), E92988 (2014)
JX975602.1	630	Brazil	2010.5	Fioretti,J.M., Bello,G., Rocha,M.S., Victoria,M., Leite,J.P., Miagostovich,M.P., Temporal Dynamics of Norovirus GII.4 Variants in Brazil between 2004 and 2012, PLoS ONE 9 (3), E92988 (2014)
JX975605.1	630	Brazil	2010.5	Fioretti,J.M., Bello,G., Rocha,M.S., Victoria,M., Leite,J.P., Miagostovich,M.P., Temporal Dynamics of Norovirus GII.4 Variants in Brazil between 2004 and 2012, PLoS ONE 9 (3), E92988 (2014)
JX975606.1	630	Brazil	2010.5	Fioretti,J.M., Bello,G., Rocha,M.S., Victoria,M., Leite,J.P., Miagostovich,M.P., Temporal Dynamics of Norovirus GII.4 Variants in Brazil between 2004 and 2012, PLoS ONE 9 (3), E92988 (2014)
JX975607.1	630	Brazil	2010.5	Fioretti,J.M., Bello,G., Rocha,M.S., Victoria,M., Leite,J.P., Miagostovich,M.P., Temporal Dynamics of Norovirus GII.4 Variants in Brazil between 2004 and 2012, PLoS ONE 9 (3), E92988 (2014)
JX975608.1	630	Brazil	2010.5	Fioretti,J.M., Bello,G., Rocha,M.S., Victoria,M., Leite,J.P., Miagostovich,M.P., Temporal Dynamics of Norovirus GII.4 Variants in Brazil between 2004 and 2012, PLoS ONE 9 (3), E92988 (2014)
JX975609.1	630	Brazil	2010.5	Fioretti,J.M., Bello,G., Rocha,M.S., Victoria,M., Leite,J.P., Miagostovich,M.P., Temporal Dynamics of Norovirus GII.4 Variants in Brazil between 2004 and 2012, PLoS ONE 9 (3), E92988 (2014)
JX975611.1	630	Brazil	2010.5	Fioretti,J.M., Bello,G., Rocha,M.S., Victoria,M., Leite,J.P., Miagostovich,M.P., Temporal Dynamics of Norovirus GII.4 Variants in Brazil between 2004 and 2012, PLoS ONE 9 (3), E92988 (2014)
JX975612.1	630	Brazil	2010.5	Fioretti,J.M., Bello,G., Rocha,M.S., Victoria,M., Leite,J.P., Miagostovich,M.P., Temporal Dynamics of Norovirus GII.4 Variants in Brazil between 2004 and 2012, PLoS ONE 9 (3), E92988 (2014)
JX975613.1	630	Brazil	2010.5	Fioretti,J.M., Bello,G., Rocha,M.S., Victoria,M., Leite,J.P., Miagostovich,M.P., Temporal Dynamics of Norovirus GII.4 Variants in Brazil between 2004 and 2012, PLoS ONE 9 (3), E92988 (2014)
JX984946.1	1623	China	2010.9	Xue,L., Wu,Q., Dong,R., Kou,X., Li,Y., Zhang,J., Guo,W., Genetic analysis of noroviruses associated with sporadic gastroenteritis during winter in Guangzhou, China,Molecular detection of noroviruses in sporadic diarrhea during the winter season in Guangzhou, 2010, Foodborne Pathog. Dis. 10 (10), 888-895 (2013),Unpublished
JX984947.1	1623	China	2010.92	Xue,L., Wu,Q., Dong,R., Kou,X., Li,Y., Zhang,J., Guo,W., Genetic analysis of noroviruses associated with sporadic gastroenteritis during winter in Guangzhou, China,Molecular detection of noroviruses in sporadic diarrhea during the winter season in Guangzhou, 2010, Foodborne Pathog. Dis. 10 (10), 888-895 (2013),Unpublished
JX984950.1	1623	China	2011.02	Xue,L., Wu,Q., Dong,R., Kou,X., Li,Y., Zhang,J., Guo,W., Genetic analysis of noroviruses associated with sporadic gastroenteritis during winter in Guangzhou, China,Molecular detection of noroviruses in sporadic diarrhea during the winter season in Guangzhou, 2010, Foodborne Pathog. Dis. 10 (10), 888-895 (2013),Unpublished
JX984951.1	1623	China	2011.02	Xue,L., Wu,Q., Dong,R., Kou,X., Li,Y., Zhang,J., Guo,W., Genetic analysis of noroviruses associated with sporadic gastroenteritis during winter in Guangzhou, China,Molecular detection of noroviruses in sporadic diarrhea during the winter season in Guangzhou, 2010, Foodborne Pathog. Dis. 10 (10), 888-895 (2013),Unpublished
JX984952.1	1623	China	2011.04	Xue,L., Wu,Q., Dong,R., Kou,X., Li,Y., Zhang,J., Guo,W., Genetic analysis of noroviruses associated with sporadic gastroenteritis during winter in Guangzhou, China,Molecular detection of noroviruses in sporadic diarrhea during the winter season in Guangzhou, 2010, Foodborne Pathog. Dis. 10 (10), 888-895 (2013),Unpublished
JX989073.1	7557	China	2010.9	Xue,L., Wu,Q., Dong,R., Kou,X., Li,Y., Zhang,J., Guo,W., Genetic analysis of noroviruses associated with sporadic gastroenteritis during winter in Guangzhou, China,Rational design of generic primers used for genome clone of GII Norovirus, Foodborne Pathog. Dis. 10 (10), 888-895 (2013),Unpublished
JX989074.1	7559	China	2011.02	Xue,L., Wu,Q., Kou,X., Zhang,J., Guo,W., A simple and novel method for GII norovirus genome clone with generic primers,Rational design of generic primers used for genome clone of GII Norovirus, J. Appl. Microbiol. 115 (2), 613-620 (2013),Unpublished
JX989075.1	7550	China	2011.04	Xue,L., Wu,Q., Kou,X., Zhang,J., Guo,W., A simple and novel method for GII norovirus genome clone with generic primers,Rational design of generic primers used for genome clone of GII Norovirus, J. Appl. Microbiol. 115 (2), 613-620 (2013),Unpublished
KC013592.1	7556	USA	2004.5	Sosnovtsev,S.V., Bok,K., Wang,Q., Saif,L.J., Green,K.Y., Complete Genome Sequence of GII.4 Human Norovirus HS191, Genome Announc 1 (1), E00169-12 (2013)
KC175323.1	7559	China	2012.63	Chan,M.C., Chan,P.K., Complete Genome Sequence of a Novel Recombinant Human Norovirus Genogroup II Genotype 4 Strain Associated with an Epidemic during Summer of 2012 in Hong Kong, Genome Announc 1 (1), e00140-12 (2013)
KC175342.1	7511	Vietnam	2009.36	Madupu,R., Halpin,R.A., Ransier,A., Fedorova,N., Tsitrin,T., McLellan,M., Stockwell,T., Amedeo,P., Appalla,L., Bishop,B., Edworthy,P., Gupta,N., Hoover,J., Katzel,D., Li,K., Schobel,S., Shrivastava,S., Thovarai,V., Wang,S., My,P.V., Campbell,J., Farrar,J., Vinh,H., Hoang,N.V., Wentworth,D.E., Baker,S., Direct submission
KC175343.1	7511	Vietnam	2009.38	Madupu,R., Halpin,R.A., Ransier,A., Fedorova,N., Tsitrin,T., McLellan,M., Stockwell,T., Amedeo,P., Appalla,L., Bishop,B., Edworthy,P., Gupta,N., Hoover,J., Katzel,D., Li,K., Schobel,S., Shrivastava,S., Thovarai,V., Wang,S., My,P.V., Campbell,J., Farrar,J., Vinh,H., Hoang,N.V., Wentworth,D.E., Baker,S., Direct submission
KC175344.1	7511	Vietnam	2009.38	Madupu,R., Halpin,R.A., Ransier,A., Fedorova,N., Tsitrin,T., McLellan,M., Stockwell,T., Amedeo,P., Appalla,L., Bishop,B., Edworthy,P., Gupta,N., Hoover,J., Katzel,D., Li,K., Schobel,S., Shrivastava,S., Thovarai,V., Wang,S., My,P.V., Campbell,J., Farrar,J., Vinh,H., Hoang,N.V., Wentworth,D.E., Baker,S., Direct submission
KC175345.1	7511	Vietnam	2009.41	Madupu,R., Halpin,R.A., Ransier,A., Fedorova,N., Tsitrin,T., McLellan,M., Stockwell,T., Amedeo,P., Appalla,L., Bishop,B., Edworthy,P., Gupta,N., Hoover,J., Katzel,D., Li,K., Schobel,S., Shrivastava,S., Thovarai,V., Wang,S., My,P.V., Campbell,J., Farrar,J., Vinh,H., Hoang,N.V., Wentworth,D.E., Baker,S., Direct submission
KC175346.1	7511	Vietnam	2009.44	Madupu,R., Halpin,R.A., Ransier,A., Fedorova,N., Tsitrin,T., McLellan,M., Stockwell,T., Amedeo,P., Appalla,L., Bishop,B., Edworthy,P., Gupta,N., Hoover,J., Katzel,D., Li,K., Schobel,S., Shrivastava,S., Thovarai,V., Wang,S., My,P.V., Campbell,J., Farrar,J., Vinh,H., Hoang,N.V., Wentworth,D.E., Baker,S., Direct submission
KC175347.1	7511	Vietnam	2009.44	Madupu,R., Halpin,R.A., Ransier,A., Fedorova,N., Tsitrin,T., McLellan,M., Stockwell,T., Amedeo,P., Appalla,L., Bishop,B., Edworthy,P., Gupta,N., Hoover,J., Katzel,D., Li,K., Schobel,S., Shrivastava,S., Thovarai,V., Wang,S., My,P.V., Campbell,J., Farrar,J., Vinh,H., Hoang,N.V., Wentworth,D.E., Baker,S., Direct submission
KC175348.1	7511	Vietnam	2009.44	Madupu,R., Halpin,R.A., Ransier,A., Fedorova,N., Tsitrin,T., McLellan,M., Stockwell,T., Amedeo,P., Appalla,L., Bishop,B., Edworthy,P., Gupta,N., Hoover,J., Katzel,D., Li,K., Schobel,S., Shrivastava,S., Thovarai,V., Wang,S., My,P.V., Campbell,J., Farrar,J., Vinh,H., Hoang,N.V., Wentworth,D.E., Baker,S., Direct submission
KC175349.1	7511	Vietnam	2009.44	Madupu,R., Halpin,R.A., Ransier,A., Fedorova,N., Tsitrin,T., McLellan,M., Stockwell,T., Amedeo,P., Appalla,L., Bishop,B., Edworthy,P., Gupta,N., Hoover,J., Katzel,D., Li,K., Schobel,S., Shrivastava,S., Thovarai,V., Wang,S., My,P.V., Campbell,J., Farrar,J., Vinh,H., Hoang,N.V., Wentworth,D.E., Baker,S., Direct submission
KC175350.1	7511	Vietnam	2009.51	Madupu,R., Halpin,R.A., Ransier,A., Fedorova,N., Tsitrin,T., McLellan,M., Stockwell,T., Amedeo,P., Appalla,L., Bishop,B., Edworthy,P., Gupta,N., Hoover,J., Katzel,D., Li,K., Schobel,S., Shrivastava,S., Thovarai,V., Wang,S., My,P.V., Campbell,J., Farrar,J., Vinh,H., Hoang,N.V., Wentworth,D.E., Baker,S., Direct submission
KC175351.1	7511	Vietnam	2009.52	Madupu,R., Halpin,R.A., Ransier,A., Fedorova,N., Tsitrin,T., McLellan,M., Stockwell,T., Amedeo,P., Appalla,L., Bishop,B., Edworthy,P., Gupta,N., Hoover,J., Katzel,D., Li,K., Schobel,S., Shrivastava,S., Thovarai,V., Wang,S., My,P.V., Campbell,J., Farrar,J., Vinh,H., Hoang,N.V., Wentworth,D.E., Baker,S., Direct submission
KC175352.1	7511	Vietnam	2009.52	Madupu,R., Halpin,R.A., Ransier,A., Fedorova,N., Tsitrin,T., McLellan,M., Stockwell,T., Amedeo,P., Appalla,L., Bishop,B., Edworthy,P., Gupta,N., Hoover,J., Katzel,D., Li,K., Schobel,S., Shrivastava,S., Thovarai,V., Wang,S., My,P.V., Campbell,J., Farrar,J., Vinh,H., Hoang,N.V., Wentworth,D.E., Baker,S., Direct submission
KC175353.1	7511	Vietnam	2009.55	Madupu,R., Halpin,R.A., Ransier,A., Fedorova,N., Tsitrin,T., McLellan,M., Stockwell,T., Amedeo,P., Appalla,L., Bishop,B., Edworthy,P., Gupta,N., Hoover,J., Katzel,D., Li,K., Schobel,S., Shrivastava,S., Thovarai,V., Wang,S., My,P.V., Campbell,J., Farrar,J., Vinh,H., Hoang,N.V., Wentworth,D.E., Baker,S., Direct submission
KC175354.1	7511	Vietnam	2009.59	Madupu,R., Halpin,R.A., Ransier,A., Fedorova,N., Tsitrin,T., McLellan,M., Stockwell,T., Amedeo,P., Appalla,L., Bishop,B., Edworthy,P., Gupta,N., Hoover,J., Katzel,D., Li,K., Schobel,S., Shrivastava,S., Thovarai,V., Wang,S., My,P.V., Campbell,J., Farrar,J., Vinh,H., Hoang,N.V., Wentworth,D.E., Baker,S., Direct submission
KC175355.1	7511	Vietnam	2009.59	Madupu,R., Halpin,R.A., Ransier,A., Fedorova,N., Tsitrin,T., McLellan,M., Stockwell,T., Amedeo,P., Appalla,L., Bishop,B., Edworthy,P., Gupta,N., Hoover,J., Katzel,D., Li,K., Schobel,S., Shrivastava,S., Thovarai,V., Wang,S., My,P.V., Campbell,J., Farrar,J., Vinh,H., Hoang,N.V., Wentworth,D.E., Baker,S., Direct submission
KC175356.1	7511	Vietnam	2009.59	Madupu,R., Halpin,R.A., Ransier,A., Fedorova,N., Tsitrin,T., McLellan,M., Stockwell,T., Amedeo,P., Appalla,L., Bishop,B., Edworthy,P., Gupta,N., Hoover,J., Katzel,D., Li,K., Schobel,S., Shrivastava,S., Thovarai,V., Wang,S., My,P.V., Campbell,J., Farrar,J., Vinh,H., Hoang,N.V., Wentworth,D.E., Baker,S., Direct submission
KC175357.1	7511	Vietnam	2009.61	Madupu,R., Halpin,R.A., Ransier,A., Fedorova,N., Tsitrin,T., McLellan,M., Stockwell,T., Amedeo,P., Appalla,L., Bishop,B., Edworthy,P., Gupta,N., Hoover,J., Katzel,D., Li,K., Schobel,S., Shrivastava,S., Thovarai,V., Wang,S., My,P.V., Campbell,J., Farrar,J., Vinh,H., Hoang,N.V., Wentworth,D.E., Baker,S., Direct submission
KC175358.1	7511	Vietnam	2009.63	Madupu,R., Halpin,R.A., Ransier,A., Fedorova,N., Tsitrin,T., McLellan,M., Stockwell,T., Amedeo,P., Appalla,L., Bishop,B., Edworthy,P., Gupta,N., Hoover,J., Katzel,D., Li,K., Schobel,S., Shrivastava,S., Thovarai,V., Wang,S., My,P.V., Campbell,J., Farrar,J., Vinh,H., Hoang,N.V., Wentworth,D.E., Baker,S., Direct submission
KC175359.1	7511	Vietnam	2009.65	Madupu,R., Halpin,R.A., Ransier,A., Fedorova,N., Tsitrin,T., McLellan,M., Stockwell,T., Amedeo,P., Appalla,L., Bishop,B., Edworthy,P., Gupta,N., Hoover,J., Katzel,D., Li,K., Schobel,S., Shrivastava,S., Thovarai,V., Wang,S., My,P.V., Campbell,J., Farrar,J., Vinh,H., Hoang,N.V., Wentworth,D.E., Baker,S., Direct submission
KC175360.1	7511	Vietnam	2009.65	Madupu,R., Halpin,R.A., Ransier,A., Fedorova,N., Tsitrin,T., McLellan,M., Stockwell,T., Amedeo,P., Appalla,L., Bishop,B., Edworthy,P., Gupta,N., Hoover,J., Katzel,D., Li,K., Schobel,S., Shrivastava,S., Thovarai,V., Wang,S., My,P.V., Campbell,J., Farrar,J., Vinh,H., Hoang,N.V., Wentworth,D.E., Baker,S., Direct submission
KC175361.1	7511	Vietnam	2009.65	Madupu,R., Halpin,R.A., Ransier,A., Fedorova,N., Tsitrin,T., McLellan,M., Stockwell,T., Amedeo,P., Appalla,L., Bishop,B., Edworthy,P., Gupta,N., Hoover,J., Katzel,D., Li,K., Schobel,S., Shrivastava,S., Thovarai,V., Wang,S., My,P.V., Campbell,J., Farrar,J., Vinh,H., Hoang,N.V., Wentworth,D.E., Baker,S., Direct submission
KC175362.1	7511	Vietnam	2009.67	Madupu,R., Halpin,R.A., Ransier,A., Fedorova,N., Tsitrin,T., McLellan,M., Stockwell,T., Amedeo,P., Appalla,L., Bishop,B., Edworthy,P., Gupta,N., Hoover,J., Katzel,D., Li,K., Schobel,S., Shrivastava,S., Thovarai,V., Wang,S., My,P.V., Campbell,J., Farrar,J., Vinh,H., Hoang,N.V., Wentworth,D.E., Baker,S., Direct submission
KC175363.1	7511	Vietnam	2009.69	Madupu,R., Halpin,R.A., Ransier,A., Fedorova,N., Tsitrin,T., McLellan,M., Stockwell,T., Amedeo,P., Appalla,L., Bishop,B., Edworthy,P., Gupta,N., Hoover,J., Katzel,D., Li,K., Schobel,S., Shrivastava,S., Thovarai,V., Wang,S., My,P.V., Campbell,J., Farrar,J., Vinh,H., Hoang,N.V., Wentworth,D.E., Baker,S., Direct submission
KC175364.1	7511	Vietnam	2009.7	Madupu,R., Halpin,R.A., Ransier,A., Fedorova,N., Tsitrin,T., McLellan,M., Stockwell,T., Amedeo,P., Appalla,L., Bishop,B., Edworthy,P., Gupta,N., Hoover,J., Katzel,D., Li,K., Schobel,S., Shrivastava,S., Thovarai,V., Wang,S., My,P.V., Campbell,J., Farrar,J., Vinh,H., Hoang,N.V., Wentworth,D.E., Baker,S., Direct submission
KC175365.1	7511	Vietnam	2009.7	Madupu,R., Halpin,R.A., Ransier,A., Fedorova,N., Tsitrin,T., McLellan,M., Stockwell,T., Amedeo,P., Appalla,L., Bishop,B., Edworthy,P., Gupta,N., Hoover,J., Katzel,D., Li,K., Schobel,S., Shrivastava,S., Thovarai,V., Wang,S., My,P.V., Campbell,J., Farrar,J., Vinh,H., Hoang,N.V., Wentworth,D.E., Baker,S., Direct submission
KC175366.1	7511	Vietnam	2009.7	Madupu,R., Halpin,R.A., Ransier,A., Fedorova,N., Tsitrin,T., McLellan,M., Stockwell,T., Amedeo,P., Appalla,L., Bishop,B., Edworthy,P., Gupta,N., Hoover,J., Katzel,D., Li,K., Schobel,S., Shrivastava,S., Thovarai,V., Wang,S., My,P.V., Campbell,J., Farrar,J., Vinh,H., Hoang,N.V., Wentworth,D.E., Baker,S., Direct submission
KC175367.1	7511	Vietnam	2009.71	Madupu,R., Halpin,R.A., Ransier,A., Fedorova,N., Tsitrin,T., McLellan,M., Stockwell,T., Amedeo,P., Appalla,L., Bishop,B., Edworthy,P., Gupta,N., Hoover,J., Katzel,D., Li,K., Schobel,S., Shrivastava,S., Thovarai,V., Wang,S., My,P.V., Campbell,J., Farrar,J., Vinh,H., Hoang,N.V., Wentworth,D.E., Baker,S., Direct submission
KC175368.1	7511	Vietnam	2009.72	Madupu,R., Halpin,R.A., Ransier,A., Fedorova,N., Tsitrin,T., McLellan,M., Stockwell,T., Amedeo,P., Appalla,L., Bishop,B., Edworthy,P., Gupta,N., Hoover,J., Katzel,D., Li,K., Schobel,S., Shrivastava,S., Thovarai,V., Wang,S., My,P.V., Campbell,J., Farrar,J., Vinh,H., Hoang,N.V., Wentworth,D.E., Baker,S., Direct submission
KC175369.1	7511	Vietnam	2009.78	Madupu,R., Halpin,R.A., Ransier,A., Fedorova,N., Tsitrin,T., McLellan,M., Stockwell,T., Amedeo,P., Appalla,L., Bishop,B., Edworthy,P., Gupta,N., Hoover,J., Katzel,D., Li,K., Schobel,S., Shrivastava,S., Thovarai,V., Wang,S., My,P.V., Campbell,J., Farrar,J., Vinh,H., Hoang,N.V., Wentworth,D.E., Baker,S., Direct submission
KC175370.1	7511	Vietnam	2009.8	Madupu,R., Halpin,R.A., Ransier,A., Fedorova,N., Tsitrin,T., McLellan,M., Stockwell,T., Amedeo,P., Appalla,L., Bishop,B., Edworthy,P., Gupta,N., Hoover,J., Katzel,D., Li,K., Schobel,S., Shrivastava,S., Thovarai,V., Wang,S., My,P.V., Campbell,J., Farrar,J., Vinh,H., Hoang,N.V., Wentworth,D.E., Baker,S., Direct submission
KC175371.1	7511	Vietnam	2009.82	Madupu,R., Halpin,R.A., Ransier,A., Fedorova,N., Tsitrin,T., McLellan,M., Stockwell,T., Amedeo,P., Appalla,L., Bishop,B., Edworthy,P., Gupta,N., Hoover,J., Katzel,D., Li,K., Schobel,S., Shrivastava,S., Thovarai,V., Wang,S., My,P.V., Campbell,J., Farrar,J., Vinh,H., Hoang,N.V., Wentworth,D.E., Baker,S., Direct submission
KC175372.1	7511	Vietnam	2009.82	Madupu,R., Halpin,R.A., Ransier,A., Fedorova,N., Tsitrin,T., McLellan,M., Stockwell,T., Amedeo,P., Appalla,L., Bishop,B., Edworthy,P., Gupta,N., Hoover,J., Katzel,D., Li,K., Schobel,S., Shrivastava,S., Thovarai,V., Wang,S., My,P.V., Campbell,J., Farrar,J., Vinh,H., Hoang,N.V., Wentworth,D.E., Baker,S., Direct submission
KC175373.1	7511	Vietnam	2009.84	Madupu,R., Halpin,R.A., Ransier,A., Fedorova,N., Tsitrin,T., McLellan,M., Stockwell,T., Amedeo,P., Appalla,L., Bishop,B., Edworthy,P., Gupta,N., Hoover,J., Katzel,D., Li,K., Schobel,S., Shrivastava,S., Thovarai,V., Wang,S., My,P.V., Campbell,J., Farrar,J., Vinh,H., Hoang,N.V., Wentworth,D.E., Baker,S., Direct submission
KC175374.1	7511	Vietnam	2009.84	Madupu,R., Halpin,R.A., Ransier,A., Fedorova,N., Tsitrin,T., McLellan,M., Stockwell,T., Amedeo,P., Appalla,L., Bishop,B., Edworthy,P., Gupta,N., Hoover,J., Katzel,D., Li,K., Schobel,S., Shrivastava,S., Thovarai,V., Wang,S., My,P.V., Campbell,J., Farrar,J., Vinh,H., Hoang,N.V., Wentworth,D.E., Baker,S., Direct submission
KC175375.1	7511	Vietnam	2009.88	Madupu,R., Halpin,R.A., Ransier,A., Fedorova,N., Tsitrin,T., McLellan,M., Stockwell,T., Amedeo,P., Appalla,L., Bishop,B., Edworthy,P., Gupta,N., Hoover,J., Katzel,D., Li,K., Schobel,S., Shrivastava,S., Thovarai,V., Wang,S., My,P.V., Campbell,J., Farrar,J., Vinh,H., Hoang,N.V., Wentworth,D.E., Baker,S., Direct submission
KC175376.1	7511	Vietnam	2009.88	Madupu,R., Halpin,R.A., Ransier,A., Fedorova,N., Tsitrin,T., McLellan,M., Stockwell,T., Amedeo,P., Appalla,L., Bishop,B., Edworthy,P., Gupta,N., Hoover,J., Katzel,D., Li,K., Schobel,S., Shrivastava,S., Thovarai,V., Wang,S., My,P.V., Campbell,J., Farrar,J., Vinh,H., Hoang,N.V., Wentworth,D.E., Baker,S., Direct submission
KC175377.1	7511	Vietnam	2009.88	Madupu,R., Halpin,R.A., Ransier,A., Fedorova,N., Tsitrin,T., McLellan,M., Stockwell,T., Amedeo,P., Appalla,L., Bishop,B., Edworthy,P., Gupta,N., Hoover,J., Katzel,D., Li,K., Schobel,S., Shrivastava,S., Thovarai,V., Wang,S., My,P.V., Campbell,J., Farrar,J., Vinh,H., Hoang,N.V., Wentworth,D.E., Baker,S., Direct submission
KC175378.1	7511	Vietnam	2009.94	Madupu,R., Halpin,R.A., Ransier,A., Fedorova,N., Tsitrin,T., McLellan,M., Stockwell,T., Amedeo,P., Appalla,L., Bishop,B., Edworthy,P., Gupta,N., Hoover,J., Katzel,D., Li,K., Schobel,S., Shrivastava,S., Thovarai,V., Wang,S., My,P.V., Campbell,J., Farrar,J., Vinh,H., Hoang,N.V., Wentworth,D.E., Baker,S., Direct submission
KC175379.1	7511	Vietnam	2009.95	Madupu,R., Halpin,R.A., Ransier,A., Fedorova,N., Tsitrin,T., McLellan,M., Stockwell,T., Amedeo,P., Appalla,L., Bishop,B., Edworthy,P., Gupta,N., Hoover,J., Katzel,D., Li,K., Schobel,S., Shrivastava,S., Thovarai,V., Wang,S., My,P.V., Campbell,J., Farrar,J., Vinh,H., Hoang,N.V., Wentworth,D.E., Baker,S., Direct submission
KC175380.1	7511	Vietnam	2010.05	Madupu,R., Halpin,R.A., Ransier,A., Fedorova,N., Tsitrin,T., McLellan,M., Stockwell,T., Amedeo,P., Appalla,L., Bishop,B., Edworthy,P., Gupta,N., Hoover,J., Katzel,D., Li,K., Schobel,S., Shrivastava,S., Thovarai,V., Wang,S., My,P.V., Campbell,J., Farrar,J., Vinh,H., Hoang,N.V., Wentworth,D.E., Baker,S., Direct submission
KC175381.1	7511	Vietnam	2010.08	Madupu,R., Halpin,R.A., Ransier,A., Fedorova,N., Tsitrin,T., McLellan,M., Stockwell,T., Amedeo,P., Appalla,L., Bishop,B., Edworthy,P., Gupta,N., Hoover,J., Katzel,D., Li,K., Schobel,S., Shrivastava,S., Thovarai,V., Wang,S., My,P.V., Campbell,J., Farrar,J., Vinh,H., Hoang,N.V., Wentworth,D.E., Baker,S., Direct submission
KC175382.1	7511	Vietnam	2010.14	Madupu,R., Halpin,R.A., Ransier,A., Fedorova,N., Tsitrin,T., McLellan,M., Stockwell,T., Amedeo,P., Appalla,L., Bishop,B., Edworthy,P., Gupta,N., Hoover,J., Katzel,D., Li,K., Schobel,S., Shrivastava,S., Thovarai,V., Wang,S., My,P.V., Campbell,J., Farrar,J., Vinh,H., Hoang,N.V., Wentworth,D.E., Baker,S., Direct submission
KC175383.1	7511	Vietnam	2010.15	Madupu,R., Halpin,R.A., Ransier,A., Fedorova,N., Tsitrin,T., McLellan,M., Stockwell,T., Amedeo,P., Appalla,L., Bishop,B., Edworthy,P., Gupta,N., Hoover,J., Katzel,D., Li,K., Schobel,S., Shrivastava,S., Thovarai,V., Wang,S., My,P.V., Campbell,J., Farrar,J., Vinh,H., Hoang,N.V., Wentworth,D.E., Baker,S., Direct submission
KC175384.1	7511	Vietnam	2010.16	Madupu,R., Halpin,R.A., Ransier,A., Fedorova,N., Tsitrin,T., McLellan,M., Stockwell,T., Amedeo,P., Appalla,L., Bishop,B., Edworthy,P., Gupta,N., Hoover,J., Katzel,D., Li,K., Schobel,S., Shrivastava,S., Thovarai,V., Wang,S., My,P.V., Campbell,J., Farrar,J., Vinh,H., Hoang,N.V., Wentworth,D.E., Baker,S., Direct submission
KC175385.1	7511	Vietnam	2010.21	Madupu,R., Halpin,R.A., Ransier,A., Fedorova,N., Tsitrin,T., McLellan,M., Stockwell,T., Amedeo,P., Appalla,L., Bishop,B., Edworthy,P., Gupta,N., Hoover,J., Katzel,D., Li,K., Schobel,S., Shrivastava,S., Thovarai,V., Wang,S., My,P.V., Campbell,J., Farrar,J., Vinh,H., Hoang,N.V., Wentworth,D.E., Baker,S., Direct submission
KC175386.1	7511	Vietnam	2010.22	Madupu,R., Halpin,R.A., Ransier,A., Fedorova,N., Tsitrin,T., McLellan,M., Stockwell,T., Amedeo,P., Appalla,L., Bishop,B., Edworthy,P., Gupta,N., Hoover,J., Katzel,D., Li,K., Schobel,S., Shrivastava,S., Thovarai,V., Wang,S., My,P.V., Campbell,J., Farrar,J., Vinh,H., Hoang,N.V., Wentworth,D.E., Baker,S., Direct submission
KC175387.1	7511	Vietnam	2010.22	Madupu,R., Halpin,R.A., Ransier,A., Fedorova,N., Tsitrin,T., McLellan,M., Stockwell,T., Amedeo,P., Appalla,L., Bishop,B., Edworthy,P., Gupta,N., Hoover,J., Katzel,D., Li,K., Schobel,S., Shrivastava,S., Thovarai,V., Wang,S., My,P.V., Campbell,J., Farrar,J., Vinh,H., Hoang,N.V., Wentworth,D.E., Baker,S., Direct submission
KC175388.1	7511	Vietnam	2009.34	Madupu,R., Halpin,R.A., Ransier,A., Fedorova,N., Tsitrin,T., McLellan,M., Stockwell,T., Amedeo,P., Appalla,L., Bishop,B., Edworthy,P., Gupta,N., Hoover,J., Katzel,D., Li,K., Schobel,S., Shrivastava,S., Thovarai,V., Wang,S., My,P.V., Campbell,J., Farrar,J., Vinh,H., Hoang,N.V., Wentworth,D.E., Baker,S., Direct submission
KC175389.1	7511	Vietnam	2009.36	Madupu,R., Halpin,R.A., Ransier,A., Fedorova,N., Tsitrin,T., McLellan,M., Stockwell,T., Amedeo,P., Appalla,L., Bishop,B., Edworthy,P., Gupta,N., Hoover,J., Katzel,D., Li,K., Schobel,S., Shrivastava,S., Thovarai,V., Wang,S., My,P.V., Campbell,J., Farrar,J., Vinh,H., Hoang,N.V., Wentworth,D.E., Baker,S., Direct submission
KC175390.1	7511	Vietnam	2009.36	Madupu,R., Halpin,R.A., Ransier,A., Fedorova,N., Tsitrin,T., McLellan,M., Stockwell,T., Amedeo,P., Appalla,L., Bishop,B., Edworthy,P., Gupta,N., Hoover,J., Katzel,D., Li,K., Schobel,S., Shrivastava,S., Thovarai,V., Wang,S., My,P.V., Campbell,J., Farrar,J., Vinh,H., Hoang,N.V., Wentworth,D.E., Baker,S., Direct submission
KC175391.1	7511	Vietnam	2009.38	Madupu,R., Halpin,R.A., Ransier,A., Fedorova,N., Tsitrin,T., McLellan,M., Stockwell,T., Amedeo,P., Appalla,L., Bishop,B., Edworthy,P., Gupta,N., Hoover,J., Katzel,D., Li,K., Schobel,S., Shrivastava,S., Thovarai,V., Wang,S., My,P.V., Campbell,J., Farrar,J., Vinh,H., Hoang,N.V., Wentworth,D.E., Baker,S., Direct submission
KC175392.1	7511	Vietnam	2009.38	Madupu,R., Halpin,R.A., Ransier,A., Fedorova,N., Tsitrin,T., McLellan,M., Stockwell,T., Amedeo,P., Appalla,L., Bishop,B., Edworthy,P., Gupta,N., Hoover,J., Katzel,D., Li,K., Schobel,S., Shrivastava,S., Thovarai,V., Wang,S., My,P.V., Campbell,J., Farrar,J., Vinh,H., Hoang,N.V., Wentworth,D.E., Baker,S., Direct submission
KC175393.1	7511	Vietnam	2009.41	Madupu,R., Halpin,R.A., Ransier,A., Fedorova,N., Tsitrin,T., McLellan,M., Stockwell,T., Amedeo,P., Appalla,L., Bishop,B., Edworthy,P., Gupta,N., Hoover,J., Katzel,D., Li,K., Schobel,S., Shrivastava,S., Thovarai,V., Wang,S., My,P.V., Campbell,J., Farrar,J., Vinh,H., Hoang,N.V., Wentworth,D.E., Baker,S., Direct submission
KC175394.1	7511	Vietnam	2009.41	Madupu,R., Halpin,R.A., Ransier,A., Fedorova,N., Tsitrin,T., McLellan,M., Stockwell,T., Amedeo,P., Appalla,L., Bishop,B., Edworthy,P., Gupta,N., Hoover,J., Katzel,D., Li,K., Schobel,S., Shrivastava,S., Thovarai,V., Wang,S., My,P.V., Campbell,J., Farrar,J., Vinh,H., Hoang,N.V., Wentworth,D.E., Baker,S., Direct submission
KC175395.1	7511	Vietnam	2009.44	Madupu,R., Halpin,R.A., Ransier,A., Fedorova,N., Tsitrin,T., McLellan,M., Stockwell,T., Amedeo,P., Appalla,L., Bishop,B., Edworthy,P., Gupta,N., Hoover,J., Katzel,D., Li,K., Schobel,S., Shrivastava,S., Thovarai,V., Wang,S., My,P.V., Campbell,J., Farrar,J., Vinh,H., Hoang,N.V., Wentworth,D.E., Baker,S., Direct submission
KC175396.1	7511	Vietnam	2009.46	Madupu,R., Halpin,R.A., Ransier,A., Fedorova,N., Tsitrin,T., McLellan,M., Stockwell,T., Amedeo,P., Appalla,L., Bishop,B., Edworthy,P., Gupta,N., Hoover,J., Katzel,D., Li,K., Schobel,S., Shrivastava,S., Thovarai,V., Wang,S., My,P.V., Campbell,J., Farrar,J., Vinh,H., Hoang,N.V., Wentworth,D.E., Baker,S., Direct submission
KC175397.1	7511	Vietnam	2009.52	Madupu,R., Halpin,R.A., Ransier,A., Fedorova,N., Tsitrin,T., McLellan,M., Stockwell,T., Amedeo,P., Appalla,L., Bishop,B., Edworthy,P., Gupta,N., Hoover,J., Katzel,D., Li,K., Schobel,S., Shrivastava,S., Thovarai,V., Wang,S., My,P.V., Campbell,J., Farrar,J., Vinh,H., Hoang,N.V., Wentworth,D.E., Baker,S., Direct submission
KC175398.1	7511	Vietnam	2009.53	Madupu,R., Halpin,R.A., Ransier,A., Fedorova,N., Tsitrin,T., McLellan,M., Stockwell,T., Amedeo,P., Appalla,L., Bishop,B., Edworthy,P., Gupta,N., Hoover,J., Katzel,D., Li,K., Schobel,S., Shrivastava,S., Thovarai,V., Wang,S., My,P.V., Campbell,J., Farrar,J., Vinh,H., Hoang,N.V., Wentworth,D.E., Baker,S., Direct submission
KC175399.1	7511	Vietnam	2009.53	Madupu,R., Halpin,R.A., Ransier,A., Fedorova,N., Tsitrin,T., McLellan,M., Stockwell,T., Amedeo,P., Appalla,L., Bishop,B., Edworthy,P., Gupta,N., Hoover,J., Katzel,D., Li,K., Schobel,S., Shrivastava,S., Thovarai,V., Wang,S., My,P.V., Campbell,J., Farrar,J., Vinh,H., Hoang,N.V., Wentworth,D.E., Baker,S., Direct submission
KC175400.1	7511	Vietnam	2009.58	Madupu,R., Halpin,R.A., Ransier,A., Fedorova,N., Tsitrin,T., McLellan,M., Stockwell,T., Amedeo,P., Appalla,L., Bishop,B., Edworthy,P., Gupta,N., Hoover,J., Katzel,D., Li,K., Schobel,S., Shrivastava,S., Thovarai,V., Wang,S., My,P.V., Campbell,J., Farrar,J., Vinh,H., Hoang,N.V., Wentworth,D.E., Baker,S., Direct submission
KC175401.1	7511	Vietnam	2009.58	Madupu,R., Halpin,R.A., Ransier,A., Fedorova,N., Tsitrin,T., McLellan,M., Stockwell,T., Amedeo,P., Appalla,L., Bishop,B., Edworthy,P., Gupta,N., Hoover,J., Katzel,D., Li,K., Schobel,S., Shrivastava,S., Thovarai,V., Wang,S., My,P.V., Campbell,J., Farrar,J., Vinh,H., Hoang,N.V., Wentworth,D.E., Baker,S., Direct submission
KC175402.1	7511	Vietnam	2009.58	Madupu,R., Halpin,R.A., Ransier,A., Fedorova,N., Tsitrin,T., McLellan,M., Stockwell,T., Amedeo,P., Appalla,L., Bishop,B., Edworthy,P., Gupta,N., Hoover,J., Katzel,D., Li,K., Schobel,S., Shrivastava,S., Thovarai,V., Wang,S., My,P.V., Campbell,J., Farrar,J., Vinh,H., Hoang,N.V., Wentworth,D.E., Baker,S., Direct submission
KC175403.1	7511	Vietnam	2009.65	Madupu,R., Halpin,R.A., Ransier,A., Fedorova,N., Tsitrin,T., McLellan,M., Stockwell,T., Amedeo,P., Appalla,L., Bishop,B., Edworthy,P., Gupta,N., Hoover,J., Katzel,D., Li,K., Schobel,S., Shrivastava,S., Thovarai,V., Wang,S., My,P.V., Campbell,J., Farrar,J., Vinh,H., Hoang,N.V., Wentworth,D.E., Baker,S., Direct submission
KC175404.1	7511	Vietnam	2009.66	Madupu,R., Halpin,R.A., Ransier,A., Fedorova,N., Tsitrin,T., McLellan,M., Stockwell,T., Amedeo,P., Appalla,L., Bishop,B., Edworthy,P., Gupta,N., Hoover,J., Katzel,D., Li,K., Schobel,S., Shrivastava,S., Thovarai,V., Wang,S., My,P.V., Campbell,J., Farrar,J., Vinh,H., Hoang,N.V., Wentworth,D.E., Baker,S., Direct submission
KC175405.1	7511	Vietnam	2009.66	Madupu,R., Halpin,R.A., Ransier,A., Fedorova,N., Tsitrin,T., McLellan,M., Stockwell,T., Amedeo,P., Appalla,L., Bishop,B., Edworthy,P., Gupta,N., Hoover,J., Katzel,D., Li,K., Schobel,S., Shrivastava,S., Thovarai,V., Wang,S., My,P.V., Campbell,J., Farrar,J., Vinh,H., Hoang,N.V., Wentworth,D.E., Baker,S., Direct submission
KC175406.1	7511	Vietnam	2009.67	Madupu,R., Halpin,R.A., Ransier,A., Fedorova,N., Tsitrin,T., McLellan,M., Stockwell,T., Amedeo,P., Appalla,L., Bishop,B., Edworthy,P., Gupta,N., Hoover,J., Katzel,D., Li,K., Schobel,S., Shrivastava,S., Thovarai,V., Wang,S., My,P.V., Campbell,J., Farrar,J., Vinh,H., Hoang,N.V., Wentworth,D.E., Baker,S., Direct submission
KC175407.1	7511	Vietnam	2009.68	Madupu,R., Halpin,R.A., Ransier,A., Fedorova,N., Tsitrin,T., McLellan,M., Stockwell,T., Amedeo,P., Appalla,L., Bishop,B., Edworthy,P., Gupta,N., Hoover,J., Katzel,D., Li,K., Schobel,S., Shrivastava,S., Thovarai,V., Wang,S., My,P.V., Campbell,J., Farrar,J., Vinh,H., Hoang,N.V., Wentworth,D.E., Baker,S., Direct submission
KC175408.1	7511	Vietnam	2009.68	Madupu,R., Halpin,R.A., Ransier,A., Fedorova,N., Tsitrin,T., McLellan,M., Stockwell,T., Amedeo,P., Appalla,L., Bishop,B., Edworthy,P., Gupta,N., Hoover,J., Katzel,D., Li,K., Schobel,S., Shrivastava,S., Thovarai,V., Wang,S., My,P.V., Campbell,J., Farrar,J., Vinh,H., Hoang,N.V., Wentworth,D.E., Baker,S., Direct submission
KC175409.1	7511	Vietnam	2009.68	Madupu,R., Halpin,R.A., Ransier,A., Fedorova,N., Tsitrin,T., McLellan,M., Stockwell,T., Amedeo,P., Appalla,L., Bishop,B., Edworthy,P., Gupta,N., Hoover,J., Katzel,D., Li,K., Schobel,S., Shrivastava,S., Thovarai,V., Wang,S., My,P.V., Campbell,J., Farrar,J., Vinh,H., Hoang,N.V., Wentworth,D.E., Baker,S., Direct submission
KC175410.1	7511	Vietnam	2009.69	Madupu,R., Halpin,R.A., Ransier,A., Fedorova,N., Tsitrin,T., McLellan,M., Stockwell,T., Amedeo,P., Appalla,L., Bishop,B., Edworthy,P., Gupta,N., Hoover,J., Katzel,D., Li,K., Schobel,S., Shrivastava,S., Thovarai,V., Wang,S., My,P.V., Campbell,J., Farrar,J., Vinh,H., Hoang,N.V., Wentworth,D.E., Baker,S., Direct submission
KC243078.1	1623	Taiwan	2012.21	Wu,F.-T., Chen,H.-C., Lu,C.-T., Wu,C.-Y., Direct submission
KC409238.1	7511	Vietnam	2009.48	Madupu,R., Halpin,R.A., Ransier,A., Fedorova,N., Tsitrin,T., McLellan,M., Stockwell,T., Amedeo,P., Appalla,L., Bishop,B., Edworthy,P., Gupta,N., Hoover,J., Katzel,D., Li,K., Schobel,S., Shrivastava,S., Thovarai,V., Wang,S., My,P.V., Campbell,J., Farrar,J., Vinh,H., Hoang,N.V., Wentworth,D.E., Baker,S., Direct submission
KC409239.1	7511	Vietnam	2009.54	Madupu,R., Halpin,R.A., Ransier,A., Fedorova,N., Tsitrin,T., McLellan,M., Stockwell,T., Amedeo,P., Appalla,L., Bishop,B., Edworthy,P., Gupta,N., Hoover,J., Katzel,D., Li,K., Schobel,S., Shrivastava,S., Thovarai,V., Wang,S., My,P.V., Campbell,J., Farrar,J., Vinh,H., Hoang,N.V., Wentworth,D.E., Baker,S., Direct submission
KC409240.1	7511	Vietnam	2010.21	Madupu,R., Halpin,R.A., Ransier,A., Fedorova,N., Tsitrin,T., McLellan,M., Stockwell,T., Amedeo,P., Appalla,L., Bishop,B., Edworthy,P., Gupta,N., Hoover,J., Katzel,D., Li,K., Schobel,S., Shrivastava,S., Thovarai,V., Wang,S., My,P.V., Campbell,J., Farrar,J., Vinh,H., Hoang,N.V., Wentworth,D.E., Baker,S., Direct submission
KC409241.1	7511	Vietnam	2010.28	Madupu,R., Halpin,R.A., Ransier,A., Fedorova,N., Tsitrin,T., McLellan,M., Stockwell,T., Amedeo,P., Appalla,L., Bishop,B., Edworthy,P., Gupta,N., Hoover,J., Katzel,D., Li,K., Schobel,S., Shrivastava,S., Thovarai,V., Wang,S., My,P.V., Campbell,J., Farrar,J., Vinh,H., Hoang,N.V., Wentworth,D.E., Baker,S., Direct submission
KC409242.1	7509	Vietnam	2010.28	Madupu,R., Halpin,R.A., Ransier,A., Fedorova,N., Tsitrin,T., McLellan,M., Stockwell,T., Amedeo,P., Appalla,L., Bishop,B., Edworthy,P., Gupta,N., Hoover,J., Katzel,D., Li,K., Schobel,S., Shrivastava,S., Thovarai,V., Wang,S., My,P.V., Campbell,J., Farrar,J., Vinh,H., Hoang,N.V., Wentworth,D.E., Baker,S., Direct submission
KC409243.1	7509	Vietnam	2010.3	Madupu,R., Halpin,R.A., Ransier,A., Fedorova,N., Tsitrin,T., McLellan,M., Stockwell,T., Amedeo,P., Appalla,L., Bishop,B., Edworthy,P., Gupta,N., Hoover,J., Katzel,D., Li,K., Schobel,S., Shrivastava,S., Thovarai,V., Wang,S., My,P.V., Campbell,J., Farrar,J., Vinh,H., Hoang,N.V., Wentworth,D.E., Baker,S., Direct submission
KC409244.1	7511	Vietnam	2010.32	Madupu,R., Halpin,R.A., Ransier,A., Fedorova,N., Tsitrin,T., McLellan,M., Stockwell,T., Amedeo,P., Appalla,L., Bishop,B., Edworthy,P., Gupta,N., Hoover,J., Katzel,D., Li,K., Schobel,S., Shrivastava,S., Thovarai,V., Wang,S., My,P.V., Campbell,J., Farrar,J., Vinh,H., Hoang,N.V., Wentworth,D.E., Baker,S., Direct submission
KC409245.1	7511	Vietnam	2009.47	Madupu,R., Halpin,R.A., Ransier,A., Fedorova,N., Tsitrin,T., McLellan,M., Stockwell,T., Amedeo,P., Appalla,L., Bishop,B., Edworthy,P., Gupta,N., Hoover,J., Katzel,D., Li,K., Schobel,S., Shrivastava,S., Thovarai,V., Wang,S., My,P.V., Campbell,J., Farrar,J., Vinh,H., Hoang,N.V., Wentworth,D.E., Baker,S., Direct submission
KC409246.1	7511	Vietnam	2009.52	Madupu,R., Halpin,R.A., Ransier,A., Fedorova,N., Tsitrin,T., McLellan,M., Stockwell,T., Amedeo,P., Appalla,L., Bishop,B., Edworthy,P., Gupta,N., Hoover,J., Katzel,D., Li,K., Schobel,S., Shrivastava,S., Thovarai,V., Wang,S., My,P.V., Campbell,J., Farrar,J., Vinh,H., Hoang,N.V., Wentworth,D.E., Baker,S., Direct submission
KC409247.1	7511	Vietnam	2009.56	Madupu,R., Halpin,R.A., Ransier,A., Fedorova,N., Tsitrin,T., McLellan,M., Stockwell,T., Amedeo,P., Appalla,L., Bishop,B., Edworthy,P., Gupta,N., Hoover,J., Katzel,D., Li,K., Schobel,S., Shrivastava,S., Thovarai,V., Wang,S., My,P.V., Campbell,J., Farrar,J., Vinh,H., Hoang,N.V., Wentworth,D.E., Baker,S., Direct submission
KC409248.1	7511	Vietnam	2009.63	Madupu,R., Halpin,R.A., Ransier,A., Fedorova,N., Tsitrin,T., McLellan,M., Stockwell,T., Amedeo,P., Appalla,L., Bishop,B., Edworthy,P., Gupta,N., Hoover,J., Katzel,D., Li,K., Schobel,S., Shrivastava,S., Thovarai,V., Wang,S., My,P.V., Campbell,J., Farrar,J., Vinh,H., Hoang,N.V., Wentworth,D.E., Baker,S., Direct submission
KC409249.1	7511	Vietnam	2009.63	Madupu,R., Halpin,R.A., Ransier,A., Fedorova,N., Tsitrin,T., McLellan,M., Stockwell,T., Amedeo,P., Appalla,L., Bishop,B., Edworthy,P., Gupta,N., Hoover,J., Katzel,D., Li,K., Schobel,S., Shrivastava,S., Thovarai,V., Wang,S., My,P.V., Campbell,J., Farrar,J., Vinh,H., Hoang,N.V., Wentworth,D.E., Baker,S., Direct submission
KC409250.1	7511	Vietnam	2009.69	Madupu,R., Halpin,R.A., Ransier,A., Fedorova,N., Tsitrin,T., McLellan,M., Stockwell,T., Amedeo,P., Appalla,L., Bishop,B., Edworthy,P., Gupta,N., Hoover,J., Katzel,D., Li,K., Schobel,S., Shrivastava,S., Thovarai,V., Wang,S., My,P.V., Campbell,J., Farrar,J., Vinh,H., Hoang,N.V., Wentworth,D.E., Baker,S., Direct submission
KC409251.1	7511	Vietnam	2009.69	Madupu,R., Halpin,R.A., Ransier,A., Fedorova,N., Tsitrin,T., McLellan,M., Stockwell,T., Amedeo,P., Appalla,L., Bishop,B., Edworthy,P., Gupta,N., Hoover,J., Katzel,D., Li,K., Schobel,S., Shrivastava,S., Thovarai,V., Wang,S., My,P.V., Campbell,J., Farrar,J., Vinh,H., Hoang,N.V., Wentworth,D.E., Baker,S., Direct submission
KC409252.1	7511	Vietnam	2009.7	Madupu,R., Halpin,R.A., Ransier,A., Fedorova,N., Tsitrin,T., McLellan,M., Stockwell,T., Amedeo,P., Appalla,L., Bishop,B., Edworthy,P., Gupta,N., Hoover,J., Katzel,D., Li,K., Schobel,S., Shrivastava,S., Thovarai,V., Wang,S., My,P.V., Campbell,J., Farrar,J., Vinh,H., Hoang,N.V., Wentworth,D.E., Baker,S., Direct submission
KC409253.1	7511	Vietnam	2009.7	Madupu,R., Halpin,R.A., Ransier,A., Fedorova,N., Tsitrin,T., McLellan,M., Stockwell,T., Amedeo,P., Appalla,L., Bishop,B., Edworthy,P., Gupta,N., Hoover,J., Katzel,D., Li,K., Schobel,S., Shrivastava,S., Thovarai,V., Wang,S., My,P.V., Campbell,J., Farrar,J., Vinh,H., Hoang,N.V., Wentworth,D.E., Baker,S., Direct submission
KC409254.1	7511	Vietnam	2009.7	Madupu,R., Halpin,R.A., Ransier,A., Fedorova,N., Tsitrin,T., McLellan,M., Stockwell,T., Amedeo,P., Appalla,L., Bishop,B., Edworthy,P., Gupta,N., Hoover,J., Katzel,D., Li,K., Schobel,S., Shrivastava,S., Thovarai,V., Wang,S., My,P.V., Campbell,J., Farrar,J., Vinh,H., Hoang,N.V., Wentworth,D.E., Baker,S., Direct submission
KC409255.1	7511	Vietnam	2009.71	Madupu,R., Halpin,R.A., Ransier,A., Fedorova,N., Tsitrin,T., McLellan,M., Stockwell,T., Amedeo,P., Appalla,L., Bishop,B., Edworthy,P., Gupta,N., Hoover,J., Katzel,D., Li,K., Schobel,S., Shrivastava,S., Thovarai,V., Wang,S., My,P.V., Campbell,J., Farrar,J., Vinh,H., Hoang,N.V., Wentworth,D.E., Baker,S., Direct submission
KC409256.1	7511	Vietnam	2009.71	Madupu,R., Halpin,R.A., Ransier,A., Fedorova,N., Tsitrin,T., McLellan,M., Stockwell,T., Amedeo,P., Appalla,L., Bishop,B., Edworthy,P., Gupta,N., Hoover,J., Katzel,D., Li,K., Schobel,S., Shrivastava,S., Thovarai,V., Wang,S., My,P.V., Campbell,J., Farrar,J., Vinh,H., Hoang,N.V., Wentworth,D.E., Baker,S., Direct submission
KC409257.1	7511	Vietnam	2009.71	Madupu,R., Halpin,R.A., Ransier,A., Fedorova,N., Tsitrin,T., McLellan,M., Stockwell,T., Amedeo,P., Appalla,L., Bishop,B., Edworthy,P., Gupta,N., Hoover,J., Katzel,D., Li,K., Schobel,S., Shrivastava,S., Thovarai,V., Wang,S., My,P.V., Campbell,J., Farrar,J., Vinh,H., Hoang,N.V., Wentworth,D.E., Baker,S., Direct submission
KC409258.1	7511	Vietnam	2009.72	Madupu,R., Halpin,R.A., Ransier,A., Fedorova,N., Tsitrin,T., McLellan,M., Stockwell,T., Amedeo,P., Appalla,L., Bishop,B., Edworthy,P., Gupta,N., Hoover,J., Katzel,D., Li,K., Schobel,S., Shrivastava,S., Thovarai,V., Wang,S., My,P.V., Campbell,J., Farrar,J., Vinh,H., Hoang,N.V., Wentworth,D.E., Baker,S., Direct submission
KC409259.1	7511	Vietnam	2009.72	Madupu,R., Halpin,R.A., Ransier,A., Fedorova,N., Tsitrin,T., McLellan,M., Stockwell,T., Amedeo,P., Appalla,L., Bishop,B., Edworthy,P., Gupta,N., Hoover,J., Katzel,D., Li,K., Schobel,S., Shrivastava,S., Thovarai,V., Wang,S., My,P.V., Campbell,J., Farrar,J., Vinh,H., Hoang,N.V., Wentworth,D.E., Baker,S., Direct submission
KC409260.1	7511	Vietnam	2009.72	Madupu,R., Halpin,R.A., Ransier,A., Fedorova,N., Tsitrin,T., McLellan,M., Stockwell,T., Amedeo,P., Appalla,L., Bishop,B., Edworthy,P., Gupta,N., Hoover,J., Katzel,D., Li,K., Schobel,S., Shrivastava,S., Thovarai,V., Wang,S., My,P.V., Campbell,J., Farrar,J., Vinh,H., Hoang,N.V., Wentworth,D.E., Baker,S., Direct submission
KC409261.1	7511	Vietnam	2009.73	Madupu,R., Halpin,R.A., Ransier,A., Fedorova,N., Tsitrin,T., McLellan,M., Stockwell,T., Amedeo,P., Appalla,L., Bishop,B., Edworthy,P., Gupta,N., Hoover,J., Katzel,D., Li,K., Schobel,S., Shrivastava,S., Thovarai,V., Wang,S., My,P.V., Campbell,J., Farrar,J., Vinh,H., Hoang,N.V., Wentworth,D.E., Baker,S., Direct submission
KC409262.1	7511	Vietnam	2009.73	Madupu,R., Halpin,R.A., Ransier,A., Fedorova,N., Tsitrin,T., McLellan,M., Stockwell,T., Amedeo,P., Appalla,L., Bishop,B., Edworthy,P., Gupta,N., Hoover,J., Katzel,D., Li,K., Schobel,S., Shrivastava,S., Thovarai,V., Wang,S., My,P.V., Campbell,J., Farrar,J., Vinh,H., Hoang,N.V., Wentworth,D.E., Baker,S., Direct submission
KC409263.1	7511	Vietnam	2009.73	Madupu,R., Halpin,R.A., Ransier,A., Fedorova,N., Tsitrin,T., McLellan,M., Stockwell,T., Amedeo,P., Appalla,L., Bishop,B., Edworthy,P., Gupta,N., Hoover,J., Katzel,D., Li,K., Schobel,S., Shrivastava,S., Thovarai,V., Wang,S., My,P.V., Campbell,J., Farrar,J., Vinh,H., Hoang,N.V., Wentworth,D.E., Baker,S., Direct submission
KC409264.1	7511	Vietnam	2009.74	Madupu,R., Halpin,R.A., Ransier,A., Fedorova,N., Tsitrin,T., McLellan,M., Stockwell,T., Amedeo,P., Appalla,L., Bishop,B., Edworthy,P., Gupta,N., Hoover,J., Katzel,D., Li,K., Schobel,S., Shrivastava,S., Thovarai,V., Wang,S., My,P.V., Campbell,J., Farrar,J., Vinh,H., Hoang,N.V., Wentworth,D.E., Baker,S., Direct submission
KC409265.1	7511	Vietnam	2009.75	Madupu,R., Halpin,R.A., Ransier,A., Fedorova,N., Tsitrin,T., McLellan,M., Stockwell,T., Amedeo,P., Appalla,L., Bishop,B., Edworthy,P., Gupta,N., Hoover,J., Katzel,D., Li,K., Schobel,S., Shrivastava,S., Thovarai,V., Wang,S., My,P.V., Campbell,J., Farrar,J., Vinh,H., Hoang,N.V., Wentworth,D.E., Baker,S., Direct submission
KC409266.1	7511	Vietnam	2009.76	Madupu,R., Halpin,R.A., Ransier,A., Fedorova,N., Tsitrin,T., McLellan,M., Stockwell,T., Amedeo,P., Appalla,L., Bishop,B., Edworthy,P., Gupta,N., Hoover,J., Katzel,D., Li,K., Schobel,S., Shrivastava,S., Thovarai,V., Wang,S., My,P.V., Campbell,J., Farrar,J., Vinh,H., Hoang,N.V., Wentworth,D.E., Baker,S., Direct submission
KC409267.1	7511	Vietnam	2009.76	Madupu,R., Halpin,R.A., Ransier,A., Fedorova,N., Tsitrin,T., McLellan,M., Stockwell,T., Amedeo,P., Appalla,L., Bishop,B., Edworthy,P., Gupta,N., Hoover,J., Katzel,D., Li,K., Schobel,S., Shrivastava,S., Thovarai,V., Wang,S., My,P.V., Campbell,J., Farrar,J., Vinh,H., Hoang,N.V., Wentworth,D.E., Baker,S., Direct submission
KC409268.1	7511	Vietnam	2009.76	Madupu,R., Halpin,R.A., Ransier,A., Fedorova,N., Tsitrin,T., McLellan,M., Stockwell,T., Amedeo,P., Appalla,L., Bishop,B., Edworthy,P., Gupta,N., Hoover,J., Katzel,D., Li,K., Schobel,S., Shrivastava,S., Thovarai,V., Wang,S., My,P.V., Campbell,J., Farrar,J., Vinh,H., Hoang,N.V., Wentworth,D.E., Baker,S., Direct submission
KC409269.1	7511	Vietnam	2009.76	Madupu,R., Halpin,R.A., Ransier,A., Fedorova,N., Tsitrin,T., McLellan,M., Stockwell,T., Amedeo,P., Appalla,L., Bishop,B., Edworthy,P., Gupta,N., Hoover,J., Katzel,D., Li,K., Schobel,S., Shrivastava,S., Thovarai,V., Wang,S., My,P.V., Campbell,J., Farrar,J., Vinh,H., Hoang,N.V., Wentworth,D.E., Baker,S., Direct submission
KC409270.1	7511	Vietnam	2009.76	Madupu,R., Halpin,R.A., Ransier,A., Fedorova,N., Tsitrin,T., McLellan,M., Stockwell,T., Amedeo,P., Appalla,L., Bishop,B., Edworthy,P., Gupta,N., Hoover,J., Katzel,D., Li,K., Schobel,S., Shrivastava,S., Thovarai,V., Wang,S., My,P.V., Campbell,J., Farrar,J., Vinh,H., Hoang,N.V., Wentworth,D.E., Baker,S., Direct submission
KC409271.1	7511	Vietnam	2009.76	Madupu,R., Halpin,R.A., Ransier,A., Fedorova,N., Tsitrin,T., McLellan,M., Stockwell,T., Amedeo,P., Appalla,L., Bishop,B., Edworthy,P., Gupta,N., Hoover,J., Katzel,D., Li,K., Schobel,S., Shrivastava,S., Thovarai,V., Wang,S., My,P.V., Campbell,J., Farrar,J., Vinh,H., Hoang,N.V., Wentworth,D.E., Baker,S., Direct submission
KC409272.1	7511	Vietnam	2009.76	Madupu,R., Halpin,R.A., Ransier,A., Fedorova,N., Tsitrin,T., McLellan,M., Stockwell,T., Amedeo,P., Appalla,L., Bishop,B., Edworthy,P., Gupta,N., Hoover,J., Katzel,D., Li,K., Schobel,S., Shrivastava,S., Thovarai,V., Wang,S., My,P.V., Campbell,J., Farrar,J., Vinh,H., Hoang,N.V., Wentworth,D.E., Baker,S., Direct submission
KC409273.1	7511	Vietnam	2009.78	Madupu,R., Halpin,R.A., Ransier,A., Fedorova,N., Tsitrin,T., McLellan,M., Stockwell,T., Amedeo,P., Appalla,L., Bishop,B., Edworthy,P., Gupta,N., Hoover,J., Katzel,D., Li,K., Schobel,S., Shrivastava,S., Thovarai,V., Wang,S., My,P.V., Campbell,J., Farrar,J., Vinh,H., Hoang,N.V., Wentworth,D.E., Baker,S., Direct submission
KC409274.1	7511	Vietnam	2009.78	Madupu,R., Halpin,R.A., Ransier,A., Fedorova,N., Tsitrin,T., McLellan,M., Stockwell,T., Amedeo,P., Appalla,L., Bishop,B., Edworthy,P., Gupta,N., Hoover,J., Katzel,D., Li,K., Schobel,S., Shrivastava,S., Thovarai,V., Wang,S., My,P.V., Campbell,J., Farrar,J., Vinh,H., Hoang,N.V., Wentworth,D.E., Baker,S., Direct submission
KC409275.1	7511	Vietnam	2009.78	Madupu,R., Halpin,R.A., Ransier,A., Fedorova,N., Tsitrin,T., McLellan,M., Stockwell,T., Amedeo,P., Appalla,L., Bishop,B., Edworthy,P., Gupta,N., Hoover,J., Katzel,D., Li,K., Schobel,S., Shrivastava,S., Thovarai,V., Wang,S., My,P.V., Campbell,J., Farrar,J., Vinh,H., Hoang,N.V., Wentworth,D.E., Baker,S., Direct submission
KC409276.1	7511	Vietnam	2009.78	Madupu,R., Halpin,R.A., Ransier,A., Fedorova,N., Tsitrin,T., McLellan,M., Stockwell,T., Amedeo,P., Appalla,L., Bishop,B., Edworthy,P., Gupta,N., Hoover,J., Katzel,D., Li,K., Schobel,S., Shrivastava,S., Thovarai,V., Wang,S., My,P.V., Campbell,J., Farrar,J., Vinh,H., Hoang,N.V., Wentworth,D.E., Baker,S., Direct submission
KC409277.1	7511	Vietnam	2009.78	Madupu,R., Halpin,R.A., Ransier,A., Fedorova,N., Tsitrin,T., McLellan,M., Stockwell,T., Amedeo,P., Appalla,L., Bishop,B., Edworthy,P., Gupta,N., Hoover,J., Katzel,D., Li,K., Schobel,S., Shrivastava,S., Thovarai,V., Wang,S., My,P.V., Campbell,J., Farrar,J., Vinh,H., Hoang,N.V., Wentworth,D.E., Baker,S., Direct submission
KC409278.1	7511	Vietnam	2009.78	Madupu,R., Halpin,R.A., Ransier,A., Fedorova,N., Tsitrin,T., McLellan,M., Stockwell,T., Amedeo,P., Appalla,L., Bishop,B., Edworthy,P., Gupta,N., Hoover,J., Katzel,D., Li,K., Schobel,S., Shrivastava,S., Thovarai,V., Wang,S., My,P.V., Campbell,J., Farrar,J., Vinh,H., Hoang,N.V., Wentworth,D.E., Baker,S., Direct submission
KC409279.1	7511	Vietnam	2009.8	Madupu,R., Halpin,R.A., Ransier,A., Fedorova,N., Tsitrin,T., McLellan,M., Stockwell,T., Amedeo,P., Appalla,L., Bishop,B., Edworthy,P., Gupta,N., Hoover,J., Katzel,D., Li,K., Schobel,S., Shrivastava,S., Thovarai,V., Wang,S., My,P.V., Campbell,J., Farrar,J., Vinh,H., Hoang,N.V., Wentworth,D.E., Baker,S., Direct submission
KC409280.1	7511	Vietnam	2009.8	Madupu,R., Halpin,R.A., Ransier,A., Fedorova,N., Tsitrin,T., McLellan,M., Stockwell,T., Amedeo,P., Appalla,L., Bishop,B., Edworthy,P., Gupta,N., Hoover,J., Katzel,D., Li,K., Schobel,S., Shrivastava,S., Thovarai,V., Wang,S., My,P.V., Campbell,J., Farrar,J., Vinh,H., Hoang,N.V., Wentworth,D.E., Baker,S., Direct submission
KC409281.1	7511	Vietnam	2009.82	Madupu,R., Halpin,R.A., Ransier,A., Fedorova,N., Tsitrin,T., McLellan,M., Stockwell,T., Amedeo,P., Appalla,L., Bishop,B., Edworthy,P., Gupta,N., Hoover,J., Katzel,D., Li,K., Schobel,S., Shrivastava,S., Thovarai,V., Wang,S., My,P.V., Campbell,J., Farrar,J., Vinh,H., Hoang,N.V., Wentworth,D.E., Baker,S., Direct submission
KC409282.1	7511	Vietnam	2009.82	Madupu,R., Halpin,R.A., Ransier,A., Fedorova,N., Tsitrin,T., McLellan,M., Stockwell,T., Amedeo,P., Appalla,L., Bishop,B., Edworthy,P., Gupta,N., Hoover,J., Katzel,D., Li,K., Schobel,S., Shrivastava,S., Thovarai,V., Wang,S., My,P.V., Campbell,J., Farrar,J., Vinh,H., Hoang,N.V., Wentworth,D.E., Baker,S., Direct submission
KC409283.1	7511	Vietnam	2009.83	Madupu,R., Halpin,R.A., Ransier,A., Fedorova,N., Tsitrin,T., McLellan,M., Stockwell,T., Amedeo,P., Appalla,L., Bishop,B., Edworthy,P., Gupta,N., Hoover,J., Katzel,D., Li,K., Schobel,S., Shrivastava,S., Thovarai,V., Wang,S., My,P.V., Campbell,J., Farrar,J., Vinh,H., Hoang,N.V., Wentworth,D.E., Baker,S., Direct submission
KC409284.1	7511	Vietnam	2009.84	Madupu,R., Halpin,R.A., Ransier,A., Fedorova,N., Tsitrin,T., McLellan,M., Stockwell,T., Amedeo,P., Appalla,L., Bishop,B., Edworthy,P., Gupta,N., Hoover,J., Katzel,D., Li,K., Schobel,S., Shrivastava,S., Thovarai,V., Wang,S., My,P.V., Campbell,J., Farrar,J., Vinh,H., Hoang,N.V., Wentworth,D.E., Baker,S., Direct submission
KC409285.1	7511	Vietnam	2009.86	Madupu,R., Halpin,R.A., Ransier,A., Fedorova,N., Tsitrin,T., McLellan,M., Stockwell,T., Amedeo,P., Appalla,L., Bishop,B., Edworthy,P., Gupta,N., Hoover,J., Katzel,D., Li,K., Schobel,S., Shrivastava,S., Thovarai,V., Wang,S., My,P.V., Campbell,J., Farrar,J., Vinh,H., Hoang,N.V., Wentworth,D.E., Baker,S., Direct submission
KC409286.1	7511	Vietnam	2009.86	Madupu,R., Halpin,R.A., Ransier,A., Fedorova,N., Tsitrin,T., McLellan,M., Stockwell,T., Amedeo,P., Appalla,L., Bishop,B., Edworthy,P., Gupta,N., Hoover,J., Katzel,D., Li,K., Schobel,S., Shrivastava,S., Thovarai,V., Wang,S., My,P.V., Campbell,J., Farrar,J., Vinh,H., Hoang,N.V., Wentworth,D.E., Baker,S., Direct submission
KC409287.1	7511	Vietnam	2009.87	Madupu,R., Halpin,R.A., Ransier,A., Fedorova,N., Tsitrin,T., McLellan,M., Stockwell,T., Amedeo,P., Appalla,L., Bishop,B., Edworthy,P., Gupta,N., Hoover,J., Katzel,D., Li,K., Schobel,S., Shrivastava,S., Thovarai,V., Wang,S., My,P.V., Campbell,J., Farrar,J., Vinh,H., Hoang,N.V., Wentworth,D.E., Baker,S., Direct submission
KC409288.1	7511	Vietnam	2009.88	Madupu,R., Halpin,R.A., Ransier,A., Fedorova,N., Tsitrin,T., McLellan,M., Stockwell,T., Amedeo,P., Appalla,L., Bishop,B., Edworthy,P., Gupta,N., Hoover,J., Katzel,D., Li,K., Schobel,S., Shrivastava,S., Thovarai,V., Wang,S., My,P.V., Campbell,J., Farrar,J., Vinh,H., Hoang,N.V., Wentworth,D.E., Baker,S., Direct submission
KC409289.1	7511	Vietnam	2009.91	Madupu,R., Halpin,R.A., Ransier,A., Fedorova,N., Tsitrin,T., McLellan,M., Stockwell,T., Amedeo,P., Appalla,L., Bishop,B., Edworthy,P., Gupta,N., Hoover,J., Katzel,D., Li,K., Schobel,S., Shrivastava,S., Thovarai,V., Wang,S., My,P.V., Campbell,J., Farrar,J., Vinh,H., Hoang,N.V., Wentworth,D.E., Baker,S., Direct submission
KC409290.1	7511	Vietnam	2009.98	Madupu,R., Halpin,R.A., Ransier,A., Fedorova,N., Tsitrin,T., McLellan,M., Stockwell,T., Amedeo,P., Appalla,L., Bishop,B., Edworthy,P., Gupta,N., Hoover,J., Katzel,D., Li,K., Schobel,S., Shrivastava,S., Thovarai,V., Wang,S., My,P.V., Campbell,J., Farrar,J., Vinh,H., Hoang,N.V., Wentworth,D.E., Baker,S., Direct submission
KC409291.1	7511	Vietnam	2009.99	Madupu,R., Halpin,R.A., Ransier,A., Fedorova,N., Tsitrin,T., McLellan,M., Stockwell,T., Amedeo,P., Appalla,L., Bishop,B., Edworthy,P., Gupta,N., Hoover,J., Katzel,D., Li,K., Schobel,S., Shrivastava,S., Thovarai,V., Wang,S., My,P.V., Campbell,J., Farrar,J., Vinh,H., Hoang,N.V., Wentworth,D.E., Baker,S., Direct submission
KC409292.1	7511	Vietnam	2009.99	Madupu,R., Halpin,R.A., Ransier,A., Fedorova,N., Tsitrin,T., McLellan,M., Stockwell,T., Amedeo,P., Appalla,L., Bishop,B., Edworthy,P., Gupta,N., Hoover,J., Katzel,D., Li,K., Schobel,S., Shrivastava,S., Thovarai,V., Wang,S., My,P.V., Campbell,J., Farrar,J., Vinh,H., Hoang,N.V., Wentworth,D.E., Baker,S., Direct submission
KC409293.1	7511	Vietnam	2010.01	Madupu,R., Halpin,R.A., Ransier,A., Fedorova,N., Tsitrin,T., McLellan,M., Stockwell,T., Amedeo,P., Appalla,L., Bishop,B., Edworthy,P., Gupta,N., Hoover,J., Katzel,D., Li,K., Schobel,S., Shrivastava,S., Thovarai,V., Wang,S., My,P.V., Campbell,J., Farrar,J., Vinh,H., Hoang,N.V., Wentworth,D.E., Baker,S., Direct submission
KC409294.1	7511	Vietnam	2010.01	Madupu,R., Halpin,R.A., Ransier,A., Fedorova,N., Tsitrin,T., McLellan,M., Stockwell,T., Amedeo,P., Appalla,L., Bishop,B., Edworthy,P., Gupta,N., Hoover,J., Katzel,D., Li,K., Schobel,S., Shrivastava,S., Thovarai,V., Wang,S., My,P.V., Campbell,J., Farrar,J., Vinh,H., Hoang,N.V., Wentworth,D.E., Baker,S., Direct submission
KC409295.1	7511	Vietnam	2010.07	Madupu,R., Halpin,R.A., Ransier,A., Fedorova,N., Tsitrin,T., McLellan,M., Stockwell,T., Amedeo,P., Appalla,L., Bishop,B., Edworthy,P., Gupta,N., Hoover,J., Katzel,D., Li,K., Schobel,S., Shrivastava,S., Thovarai,V., Wang,S., My,P.V., Campbell,J., Farrar,J., Vinh,H., Hoang,N.V., Wentworth,D.E., Baker,S., Direct submission
KC409296.1	7511	Vietnam	2010.07	Madupu,R., Halpin,R.A., Ransier,A., Fedorova,N., Tsitrin,T., McLellan,M., Stockwell,T., Amedeo,P., Appalla,L., Bishop,B., Edworthy,P., Gupta,N., Hoover,J., Katzel,D., Li,K., Schobel,S., Shrivastava,S., Thovarai,V., Wang,S., My,P.V., Campbell,J., Farrar,J., Vinh,H., Hoang,N.V., Wentworth,D.E., Baker,S., Direct submission
KC409297.1	7511	Vietnam	2010.09	Madupu,R., Halpin,R.A., Ransier,A., Fedorova,N., Tsitrin,T., McLellan,M., Stockwell,T., Amedeo,P., Appalla,L., Bishop,B., Edworthy,P., Gupta,N., Hoover,J., Katzel,D., Li,K., Schobel,S., Shrivastava,S., Thovarai,V., Wang,S., My,P.V., Campbell,J., Farrar,J., Vinh,H., Hoang,N.V., Wentworth,D.E., Baker,S., Direct submission
KC409298.1	7511	Vietnam	2010.15	Madupu,R., Halpin,R.A., Ransier,A., Fedorova,N., Tsitrin,T., McLellan,M., Stockwell,T., Amedeo,P., Appalla,L., Bishop,B., Edworthy,P., Gupta,N., Hoover,J., Katzel,D., Li,K., Schobel,S., Shrivastava,S., Thovarai,V., Wang,S., My,P.V., Campbell,J., Farrar,J., Vinh,H., Hoang,N.V., Wentworth,D.E., Baker,S., Direct submission
KC409299.1	7511	Vietnam	2010.16	Madupu,R., Halpin,R.A., Ransier,A., Fedorova,N., Tsitrin,T., McLellan,M., Stockwell,T., Amedeo,P., Appalla,L., Bishop,B., Edworthy,P., Gupta,N., Hoover,J., Katzel,D., Li,K., Schobel,S., Shrivastava,S., Thovarai,V., Wang,S., My,P.V., Campbell,J., Farrar,J., Vinh,H., Hoang,N.V., Wentworth,D.E., Baker,S., Direct submission
KC409300.1	7511	Vietnam	2010.17	Madupu,R., Halpin,R.A., Ransier,A., Fedorova,N., Tsitrin,T., McLellan,M., Stockwell,T., Amedeo,P., Appalla,L., Bishop,B., Edworthy,P., Gupta,N., Hoover,J., Katzel,D., Li,K., Schobel,S., Shrivastava,S., Thovarai,V., Wang,S., My,P.V., Campbell,J., Farrar,J., Vinh,H., Hoang,N.V., Wentworth,D.E., Baker,S., Direct submission
KC409301.1	7535	Vietnam	2010.19	Madupu,R., Halpin,R.A., Ransier,A., Fedorova,N., Tsitrin,T., McLellan,M., Stockwell,T., Amedeo,P., Appalla,L., Bishop,B., Edworthy,P., Gupta,N., Hoover,J., Katzel,D., Li,K., Schobel,S., Shrivastava,S., Thovarai,V., Wang,S., My,P.V., Campbell,J., Farrar,J., Vinh,H., Hoang,N.V., Wentworth,D.E., Baker,S., Direct submission
KC409302.1	7533	Vietnam	2010.2	Madupu,R., Halpin,R.A., Ransier,A., Fedorova,N., Tsitrin,T., McLellan,M., Stockwell,T., Amedeo,P., Appalla,L., Bishop,B., Edworthy,P., Gupta,N., Hoover,J., Katzel,D., Li,K., Schobel,S., Shrivastava,S., Thovarai,V., Wang,S., My,P.V., Campbell,J., Farrar,J., Vinh,H., Hoang,N.V., Wentworth,D.E., Baker,S., Direct submission
KC409303.1	7511	Vietnam	2010.2	Madupu,R., Halpin,R.A., Ransier,A., Fedorova,N., Tsitrin,T., McLellan,M., Stockwell,T., Amedeo,P., Appalla,L., Bishop,B., Edworthy,P., Gupta,N., Hoover,J., Katzel,D., Li,K., Schobel,S., Shrivastava,S., Thovarai,V., Wang,S., My,P.V., Campbell,J., Farrar,J., Vinh,H., Hoang,N.V., Wentworth,D.E., Baker,S., Direct submission
KC409304.1	7511	Vietnam	2009.39	Madupu,R., Halpin,R.A., Ransier,A., Fedorova,N., Tsitrin,T., McLellan,M., Stockwell,T., Amedeo,P., Appalla,L., Bishop,B., Edworthy,P., Gupta,N., Hoover,J., Katzel,D., Li,K., Schobel,S., Shrivastava,S., Thovarai,V., Wang,S., My,P.V., Campbell,J., Farrar,J., Vinh,H., Hoang,N.V., Wentworth,D.E., Baker,S., Direct submission
KC409305.1	7511	Vietnam	2009.41	Madupu,R., Halpin,R.A., Ransier,A., Fedorova,N., Tsitrin,T., McLellan,M., Stockwell,T., Amedeo,P., Appalla,L., Bishop,B., Edworthy,P., Gupta,N., Hoover,J., Katzel,D., Li,K., Schobel,S., Shrivastava,S., Thovarai,V., Wang,S., My,P.V., Campbell,J., Farrar,J., Vinh,H., Hoang,N.V., Wentworth,D.E., Baker,S., Direct submission
KC409306.1	7511	Vietnam	2009.42	Madupu,R., Halpin,R.A., Ransier,A., Fedorova,N., Tsitrin,T., McLellan,M., Stockwell,T., Amedeo,P., Appalla,L., Bishop,B., Edworthy,P., Gupta,N., Hoover,J., Katzel,D., Li,K., Schobel,S., Shrivastava,S., Thovarai,V., Wang,S., My,P.V., Campbell,J., Farrar,J., Vinh,H., Hoang,N.V., Wentworth,D.E., Baker,S., Direct submission
KC409307.1	7511	Vietnam	2009.43	Madupu,R., Halpin,R.A., Ransier,A., Fedorova,N., Tsitrin,T., McLellan,M., Stockwell,T., Amedeo,P., Appalla,L., Bishop,B., Edworthy,P., Gupta,N., Hoover,J., Katzel,D., Li,K., Schobel,S., Shrivastava,S., Thovarai,V., Wang,S., My,P.V., Campbell,J., Farrar,J., Vinh,H., Hoang,N.V., Wentworth,D.E., Baker,S., Direct submission
KC409308.1	7511	Vietnam	2009.51	Madupu,R., Halpin,R.A., Ransier,A., Fedorova,N., Tsitrin,T., McLellan,M., Stockwell,T., Amedeo,P., Appalla,L., Bishop,B., Edworthy,P., Gupta,N., Hoover,J., Katzel,D., Li,K., Schobel,S., Shrivastava,S., Thovarai,V., Wang,S., My,P.V., Campbell,J., Farrar,J., Vinh,H., Hoang,N.V., Wentworth,D.E., Baker,S., Direct submission
KC409309.1	7511	Vietnam	2009.52	Madupu,R., Halpin,R.A., Ransier,A., Fedorova,N., Tsitrin,T., McLellan,M., Stockwell,T., Amedeo,P., Appalla,L., Bishop,B., Edworthy,P., Gupta,N., Hoover,J., Katzel,D., Li,K., Schobel,S., Shrivastava,S., Thovarai,V., Wang,S., My,P.V., Campbell,J., Farrar,J., Vinh,H., Hoang,N.V., Wentworth,D.E., Baker,S., Direct submission
KC409310.1	7511	Vietnam	2009.56	Madupu,R., Halpin,R.A., Ransier,A., Fedorova,N., Tsitrin,T., McLellan,M., Stockwell,T., Amedeo,P., Appalla,L., Bishop,B., Edworthy,P., Gupta,N., Hoover,J., Katzel,D., Li,K., Schobel,S., Shrivastava,S., Thovarai,V., Wang,S., My,P.V., Campbell,J., Farrar,J., Vinh,H., Hoang,N.V., Wentworth,D.E., Baker,S., Direct submission
KC409311.1	7512	Vietnam	2009.73	Madupu,R., Halpin,R.A., Ransier,A., Fedorova,N., Tsitrin,T., McLellan,M., Stockwell,T., Amedeo,P., Appalla,L., Bishop,B., Edworthy,P., Gupta,N., Hoover,J., Katzel,D., Li,K., Schobel,S., Shrivastava,S., Thovarai,V., Wang,S., My,P.V., Campbell,J., Farrar,J., Vinh,H., Hoang,N.V., Wentworth,D.E., Baker,S., Direct submission
KC409312.1	7511	Vietnam	2009.74	Madupu,R., Halpin,R.A., Ransier,A., Fedorova,N., Tsitrin,T., McLellan,M., Stockwell,T., Amedeo,P., Appalla,L., Bishop,B., Edworthy,P., Gupta,N., Hoover,J., Katzel,D., Li,K., Schobel,S., Shrivastava,S., Thovarai,V., Wang,S., My,P.V., Campbell,J., Farrar,J., Vinh,H., Hoang,N.V., Wentworth,D.E., Baker,S., Direct submission
KC409313.1	7511	Vietnam	2009.75	Madupu,R., Halpin,R.A., Ransier,A., Fedorova,N., Tsitrin,T., McLellan,M., Stockwell,T., Amedeo,P., Appalla,L., Bishop,B., Edworthy,P., Gupta,N., Hoover,J., Katzel,D., Li,K., Schobel,S., Shrivastava,S., Thovarai,V., Wang,S., My,P.V., Campbell,J., Farrar,J., Vinh,H., Hoang,N.V., Wentworth,D.E., Baker,S., Direct submission
KC409314.1	7511	Vietnam	2009.75	Madupu,R., Halpin,R.A., Ransier,A., Fedorova,N., Tsitrin,T., McLellan,M., Stockwell,T., Amedeo,P., Appalla,L., Bishop,B., Edworthy,P., Gupta,N., Hoover,J., Katzel,D., Li,K., Schobel,S., Shrivastava,S., Thovarai,V., Wang,S., My,P.V., Campbell,J., Farrar,J., Vinh,H., Hoang,N.V., Wentworth,D.E., Baker,S., Direct submission
KC409315.1	7511	Vietnam	2009.76	Madupu,R., Halpin,R.A., Ransier,A., Fedorova,N., Tsitrin,T., McLellan,M., Stockwell,T., Amedeo,P., Appalla,L., Bishop,B., Edworthy,P., Gupta,N., Hoover,J., Katzel,D., Li,K., Schobel,S., Shrivastava,S., Thovarai,V., Wang,S., My,P.V., Campbell,J., Farrar,J., Vinh,H., Hoang,N.V., Wentworth,D.E., Baker,S., Direct submission
KC409316.1	7511	Vietnam	2009.76	Madupu,R., Halpin,R.A., Ransier,A., Fedorova,N., Tsitrin,T., McLellan,M., Stockwell,T., Amedeo,P., Appalla,L., Bishop,B., Edworthy,P., Gupta,N., Hoover,J., Katzel,D., Li,K., Schobel,S., Shrivastava,S., Thovarai,V., Wang,S., My,P.V., Campbell,J., Farrar,J., Vinh,H., Hoang,N.V., Wentworth,D.E., Baker,S., Direct submission
KC409317.1	7511	Vietnam	2009.83	Madupu,R., Halpin,R.A., Ransier,A., Fedorova,N., Tsitrin,T., McLellan,M., Stockwell,T., Amedeo,P., Appalla,L., Bishop,B., Edworthy,P., Gupta,N., Hoover,J., Katzel,D., Li,K., Schobel,S., Shrivastava,S., Thovarai,V., Wang,S., My,P.V., Campbell,J., Farrar,J., Vinh,H., Hoang,N.V., Wentworth,D.E., Baker,S., Direct submission
KC409318.1	7511	Vietnam	2009.84	Madupu,R., Halpin,R.A., Ransier,A., Fedorova,N., Tsitrin,T., McLellan,M., Stockwell,T., Amedeo,P., Appalla,L., Bishop,B., Edworthy,P., Gupta,N., Hoover,J., Katzel,D., Li,K., Schobel,S., Shrivastava,S., Thovarai,V., Wang,S., My,P.V., Campbell,J., Farrar,J., Vinh,H., Hoang,N.V., Wentworth,D.E., Baker,S., Direct submission
KC456070.1	1623	China	2012.79	Shen,Z., Qian,F., Li,Y., Hu,Y., Yuan,Z., Zhang,J., Novel Norovirus GII.4 Variant, Shanghai, China, 2012, Emerging Infect. Dis. 19 (8), 1337-1339 (2013)
KC456071.1	1623	China	2012.79	Shen,Z., Qian,F., Li,Y., Hu,Y., Yuan,Z., Zhang,J., Novel Norovirus GII.4 Variant, Shanghai, China, 2012, Emerging Infect. Dis. 19 (8), 1337-1339 (2013)
KC456072.1	1623	China	2012.88	Shen,Z., Qian,F., Li,Y., Hu,Y., Yuan,Z., Zhang,J., Novel Norovirus GII.4 Variant, Shanghai, China, 2012, Emerging Infect. Dis. 19 (8), 1337-1339 (2013)
KC456073.1	1623	China	2012.88	Shen,Z., Qian,F., Li,Y., Hu,Y., Yuan,Z., Zhang,J., Novel Norovirus GII.4 Variant, Shanghai, China, 2012, Emerging Infect. Dis. 19 (8), 1337-1339 (2013)
KC463910.1	7559	USA	2012.5	Dai,X., Lou,F., Ma,Y., Hughes,J.H., Li,J., Direct submission
KC464496.1	7519	Taiwan	2010.02	Tsai,C.N., Lin,C.Y., Lin,C.W., Shih,K.C., Chiu,C.H., Chen,S.Y., Clinical relevance and genotypes of circulating noroviruses in northern Taiwan, 2006-2011, J. Med. Virol. 86 (2), 335-346 (2014)
KC464497.1	7505	Taiwan	2010.02	Tsai,C.N., Lin,C.Y., Lin,C.W., Shih,K.C., Chiu,C.H., Chen,S.Y., Clinical relevance and genotypes of circulating noroviruses in northern Taiwan, 2006-2011, J. Med. Virol. 86 (2), 335-346 (2014)
KC464498.1	7522	Taiwan	2010.03	Tsai,C.N., Lin,C.Y., Lin,C.W., Shih,K.C., Chiu,C.H., Chen,S.Y., Clinical relevance and genotypes of circulating noroviruses in northern Taiwan, 2006-2011, J. Med. Virol. 86 (2), 335-346 (2014)
KC464499.1	7514	Taiwan	2010.04	Tsai,C.N., Lin,C.Y., Lin,C.W., Shih,K.C., Chiu,C.H., Chen,S.Y., Clinical relevance and genotypes of circulating noroviruses in northern Taiwan, 2006-2011, J. Med. Virol. 86 (2), 335-346 (2014)
KC464500.1	7519	Taiwan	2010.07	Tsai,C.N., Lin,C.Y., Lin,C.W., Shih,K.C., Chiu,C.H., Chen,S.Y., Clinical relevance and genotypes of circulating noroviruses in northern Taiwan, 2006-2011, J. Med. Virol. 86 (2), 335-346 (2014)
KC464505.1	7434	Taiwan	2011.28	Tsai,C.N., Lin,C.Y., Lin,C.W., Shih,K.C., Chiu,C.H., Chen,S.Y., Clinical relevance and genotypes of circulating noroviruses in northern Taiwan, 2006-2011, J. Med. Virol. 86 (2), 335-346 (2014)
KC473544.1	1623	China	2012.89	Ji,L., Wu,X., Yao,W., Chen,L., Xu,D., Shen,Y., Shen,J., Han,J., Rapid Emergence of Novel GII.4 Sub-Lineages Noroviruses Associated with Outbreaks in Huzhou, China, 2008-2012,Molecular Characteristics of Noroviruses Causing Outbreaks of Acute Gastroenteritis in Huzhou, PLoS ONE 8 (12), E82627 (2013),Unpublished
KC473545.1	1623	China	2012.89	Ji,L., Wu,X., Yao,W., Chen,L., Xu,D., Shen,Y., Shen,J., Han,J., Rapid Emergence of Novel GII.4 Sub-Lineages Noroviruses Associated with Outbreaks in Huzhou, China, 2008-2012,Molecular Characteristics of Noroviruses Causing Outbreaks of Acute Gastroenteritis in Huzhou, PLoS ONE 8 (12), E82627 (2013),Unpublished
KC473546.1	1623	China	2012.89	Ji,L., Wu,X., Yao,W., Chen,L., Xu,D., Shen,Y., Shen,J., Han,J., Rapid Emergence of Novel GII.4 Sub-Lineages Noroviruses Associated with Outbreaks in Huzhou, China, 2008-2012,Molecular Characteristics of Noroviruses Causing Outbreaks of Acute Gastroenteritis in Huzhou, PLoS ONE 8 (12), E82627 (2013),Unpublished
KC517359.1	2474	Taiwan	2011.95	Chen,S.Y., Feng,Y., Chao,H.C., Lai,M.W., Huang,W.L., Lin,C.Y., Tsai,C.N., Chen,C.L., Chiu,C.H., Emergence in Taiwan of Novel Norovirus GII.4 Variants Causing Acute Gastroenteritis and Intestinal Hemorrhage in Children, J. Med. Microbiol. (2015) In press
KC517360.1	2468	Taiwan	2011.95	Chen,S.Y., Feng,Y., Chao,H.C., Lai,M.W., Huang,W.L., Lin,C.Y., Tsai,C.N., Chen,C.L., Chiu,C.H., Emergence in Taiwan of Novel Norovirus GII.4 Variants Causing Acute Gastroenteritis and Intestinal Hemorrhage in Children, J. Med. Microbiol. (2015) In press
KC517361.1	7509	Taiwan	2012.02	Chen,S.Y., Feng,Y., Chao,H.C., Lai,M.W., Huang,W.L., Lin,C.Y., Tsai,C.N., Chen,C.L., Chiu,C.H., Emergence in Taiwan of Novel Norovirus GII.4 Variants Causing Acute Gastroenteritis and Intestinal Hemorrhage in Children, J. Med. Microbiol. (2015) In press
KC517362.1	7509	Taiwan	2012.02	Chen,S.Y., Feng,Y., Chao,H.C., Lai,M.W., Huang,W.L., Lin,C.Y., Tsai,C.N., Chen,C.L., Chiu,C.H., Emergence in Taiwan of Novel Norovirus GII.4 Variants Causing Acute Gastroenteritis and Intestinal Hemorrhage in Children, J. Med. Microbiol. (2015) In press
KC517363.1	2468	Taiwan	2012.03	Chen,S.Y., Feng,Y., Chao,H.C., Lai,M.W., Huang,W.L., Lin,C.Y., Tsai,C.N., Chen,C.L., Chiu,C.H., Emergence in Taiwan of Novel Norovirus GII.4 Variants Causing Acute Gastroenteritis and Intestinal Hemorrhage in Children, J. Med. Microbiol. (2015) In press
KC517364.1	7509	Taiwan	2012.07	Chen,S.Y., Feng,Y., Chao,H.C., Lai,M.W., Huang,W.L., Lin,C.Y., Tsai,C.N., Chen,C.L., Chiu,C.H., Emergence in Taiwan of Novel Norovirus GII.4 Variants Causing Acute Gastroenteritis and Intestinal Hemorrhage in Children, J. Med. Microbiol. (2015) In press
KC517365.1	7509	Taiwan	2012.13	Chen,S.Y., Feng,Y., Chao,H.C., Lai,M.W., Huang,W.L., Lin,C.Y., Tsai,C.N., Chen,C.L., Chiu,C.H., Emergence in Taiwan of Novel Norovirus GII.4 Variants Causing Acute Gastroenteritis and Intestinal Hemorrhage in Children, J. Med. Microbiol. (2015) In press
KC517366.1	2474	Taiwan	2012.15	Chen,S.Y., Feng,Y., Chao,H.C., Lai,M.W., Huang,W.L., Lin,C.Y., Tsai,C.N., Chen,C.L., Chiu,C.H., Emergence in Taiwan of Novel Norovirus GII.4 Variants Causing Acute Gastroenteritis and Intestinal Hemorrhage in Children, J. Med. Microbiol. (2015) In press
KC517367.1	2511	Taiwan	2012.17	Chen,S.Y., Feng,Y., Chao,H.C., Lai,M.W., Huang,W.L., Lin,C.Y., Tsai,C.N., Chen,C.L., Chiu,C.H., Emergence in Taiwan of Novel Norovirus GII.4 Variants Causing Acute Gastroenteritis and Intestinal Hemorrhage in Children, J. Med. Microbiol. (2015) In press
KC517368.1	7509	Taiwan	2012.27	Chen,S.Y., Feng,Y., Chao,H.C., Lai,M.W., Huang,W.L., Lin,C.Y., Tsai,C.N., Chen,C.L., Chiu,C.H., Emergence in Taiwan of Novel Norovirus GII.4 Variants Causing Acute Gastroenteritis and Intestinal Hemorrhage in Children, J. Med. Microbiol. (2015) In press
KC517369.1	7509	Taiwan	2012.31	Chen,S.Y., Feng,Y., Chao,H.C., Lai,M.W., Huang,W.L., Lin,C.Y., Tsai,C.N., Chen,C.L., Chiu,C.H., Emergence in Taiwan of Novel Norovirus GII.4 Variants Causing Acute Gastroenteritis and Intestinal Hemorrhage in Children, J. Med. Microbiol. (2015) In press
KC517370.1	2468	Taiwan	2012.36	Chen,S.Y., Feng,Y., Chao,H.C., Lai,M.W., Huang,W.L., Lin,C.Y., Tsai,C.N., Chen,C.L., Chiu,C.H., Emergence in Taiwan of Novel Norovirus GII.4 Variants Causing Acute Gastroenteritis and Intestinal Hemorrhage in Children, J. Med. Microbiol. (2015) In press
KC517371.1	2511	Taiwan	2012.5	Chen,S.Y., Feng,Y., Chao,H.C., Lai,M.W., Huang,W.L., Lin,C.Y., Tsai,C.N., Chen,C.L., Chiu,C.H., Emergence in Taiwan of Novel Norovirus GII.4 Variants Causing Acute Gastroenteritis and Intestinal Hemorrhage in Children, J. Med. Microbiol. (2015) In press
KC517372.1	7509	Taiwan	2012.5	Chen,S.Y., Feng,Y., Chao,H.C., Lai,M.W., Huang,W.L., Lin,C.Y., Tsai,C.N., Chen,C.L., Chiu,C.H., Emergence in Taiwan of Novel Norovirus GII.4 Variants Causing Acute Gastroenteritis and Intestinal Hemorrhage in Children, J. Med. Microbiol. (2015) In press
KC517373.1	2468	Taiwan	2012.53	Chen,S.Y., Feng,Y., Chao,H.C., Lai,M.W., Huang,W.L., Lin,C.Y., Tsai,C.N., Chen,C.L., Chiu,C.H., Emergence in Taiwan of Novel Norovirus GII.4 Variants Causing Acute Gastroenteritis and Intestinal Hemorrhage in Children, J. Med. Microbiol. (2015) In press
KC517374.1	2474	Taiwan	2012.58	Chen,S.Y., Feng,Y., Chao,H.C., Lai,M.W., Huang,W.L., Lin,C.Y., Tsai,C.N., Chen,C.L., Chiu,C.H., Emergence in Taiwan of Novel Norovirus GII.4 Variants Causing Acute Gastroenteritis and Intestinal Hemorrhage in Children, J. Med. Microbiol. (2015) In press
KC517375.1	2468	Taiwan	2012.6	Chen,S.Y., Feng,Y., Chao,H.C., Lai,M.W., Huang,W.L., Lin,C.Y., Tsai,C.N., Chen,C.L., Chiu,C.H., Emergence in Taiwan of Novel Norovirus GII.4 Variants Causing Acute Gastroenteritis and Intestinal Hemorrhage in Children, J. Med. Microbiol. (2015) In press
KC517376.1	7509	Taiwan	2012.63	Chen,S.Y., Feng,Y., Chao,H.C., Lai,M.W., Huang,W.L., Lin,C.Y., Tsai,C.N., Chen,C.L., Chiu,C.H., Emergence in Taiwan of Novel Norovirus GII.4 Variants Causing Acute Gastroenteritis and Intestinal Hemorrhage in Children, J. Med. Microbiol. (2015) In press
KC517377.1	7509	Taiwan	2012.68	Chen,S.Y., Feng,Y., Chao,H.C., Lai,M.W., Huang,W.L., Lin,C.Y., Tsai,C.N., Chen,C.L., Chiu,C.H., Emergence in Taiwan of Novel Norovirus GII.4 Variants Causing Acute Gastroenteritis and Intestinal Hemorrhage in Children, J. Med. Microbiol. (2015) In press
KC517378.1	7509	Taiwan	2012.68	Chen,S.Y., Feng,Y., Chao,H.C., Lai,M.W., Huang,W.L., Lin,C.Y., Tsai,C.N., Chen,C.L., Chiu,C.H., Emergence in Taiwan of Novel Norovirus GII.4 Variants Causing Acute Gastroenteritis and Intestinal Hemorrhage in Children, J. Med. Microbiol. (2015) In press
KC576909.1	7509	USA	2011.19	Madupu,R., Halpin,R.A., Ransier,A., Fedorova,N., Tsitrin,T., McLellan,M., Stockwell,T., Amedeo,P., Appalla,L., Bishop,B., Edworthy,P., Gupta,N., Hoover,J., Katzel,D., Li,K., Schobel,S., Shrivastava,S., Thovarai,V., Wang,S., Kim,M., Bok,K., Sosnovtsev,S.V., Wentworth,D.E., Green,K.Y., Direct Submission, Submitted (01-FEB-2013) J. Craig Venter Institute, 9704 Medical Center Drive, Rockville, MD 208…
KC576910.1	7441	Senegal	1976.19	Madupu,R., Halpin,R.A., Ransier,A., Fedorova,N., Tsitrin,T., McLellan,M., Stockwell,T., Amedeo,P., Appalla,L., Bishop,B., Edworthy,P., Gupta,N., Hoover,J., Katzel,D., Li,K., Schobel,S., Shrivastava,S., Thovarai,V., Wang,S., Kim,M., Bok,K., Sosnovtsev,S.V., Wentworth,D.E., Green,K.Y., Direct Submission, Submitted (01-FEB-2013) J. Craig Venter Institute, 9704 Medical Center Drive, Rockville, MD 208…
KC576911.1	5293	CAR	1977.6	Madupu,R., Halpin,R.A., Ransier,A., Fedorova,N., Tsitrin,T., McLellan,M., Stockwell,T., Amedeo,P., Appalla,L., Bishop,B., Edworthy,P., Gupta,N., Hoover,J., Katzel,D., Li,K., Schobel,S., Shrivastava,S., Thovarai,V., Wang,S., Kim,M., Bok,K., Sosnovtsev,S.V., Wentworth,D.E., Green,K.Y., Direct Submission, Submitted (01-FEB-2013) J. Craig Venter Institute, 9704 Medical Center Drive, Rockville, MD 208…
KC576912.1	7509	USA	2011.08	Madupu,R., Halpin,R.A., Ransier,A., Fedorova,N., Tsitrin,T., McLellan,M., Stockwell,T., Amedeo,P., Appalla,L., Bishop,B., Edworthy,P., Gupta,N., Hoover,J., Katzel,D., Li,K., Schobel,S., Shrivastava,S., Thovarai,V., Wang,S., Kim,M., Bok,K., Sosnovtsev,S.V., Wentworth,D.E., Green,K.Y., Direct Submission, Submitted (01-FEB-2013) J. Craig Venter Institute, 9704 Medical Center Drive, Rockville, MD 208…
KC576913.1	7528	FG	1978.25	Madupu,R., Halpin,R.A., Ransier,A., Fedorova,N., Tsitrin,T., McLellan,M., Stockwell,T., Amedeo,P., Appalla,L., Bishop,B., Edworthy,P., Gupta,N., Hoover,J., Katzel,D., Li,K., Schobel,S., Shrivastava,S., Thovarai,V., Wang,S., Kim,M., Bok,K., Sosnovtsev,S.V., Wentworth,D.E., Green,K.Y., Direct Submission, Submitted (01-FEB-2013) J. Craig Venter Institute, 9704 Medical Center Drive, Rockville, MD 208…
KC576915.1	7064	Malaysia	1978.22	Madupu,R., Halpin,R.A., Ransier,A., Fedorova,N., Tsitrin,T., McLellan,M., Stockwell,T., Amedeo,P., Appalla,L., Bishop,B., Edworthy,P., Gupta,N., Hoover,J., Katzel,D., Li,K., Schobel,S., Shrivastava,S., Thovarai,V., Wang,S., Kim,M., Bok,K., Sosnovtsev,S.V., Wentworth,D.E., Green,K.Y., Direct Submission, Submitted (01-FEB-2013) J. Craig Venter Institute, 9704 Medical Center Drive, Rockville, MD 208…
KC577174.1	7548	China	2011.79	Fu,J.G., Ai,J., Qi,X., Zhang,J., Tang,F.Y., Zhu,Y.F., Emergence of two novel norovirus genotype II.4 variants associated with viral gastroenteritis in China, J. Med. Virol. (2013) In press
KC577175.1	7547	China	2012.88	Fu,J.G., Ai,J., Qi,X., Zhang,J., Tang,F.Y., Zhu,Y.F., Emergence of two novel norovirus genotype II.4 variants associated with viral gastroenteritis in China, J. Med. Virol. (2013) In press
KC597138.1	5173	USA	1975.04	Madupu,R., Halpin,R.A., Ransier,A., Fedorova,N., Tsitrin,T., McLellan,M., Stockwell,T., Amedeo,P., Appalla,L., Bishop,B., Edworthy,P., Gupta,N., Hoover,J., Katzel,D., Li,K., Schobel,S., Shrivastava,S., Thovarai,V., Wang,S., Kim,M., Bok,K., Sosnovtsev,S.V., Wentworth,D.E., Green,K.Y., Direct Submission, Submitted (07-FEB-2013) J. Craig Venter Institute, 9704 Medical Center Drive, Rockville, MD 208…
KC597139.1	7441	FG	1978.52	Madupu,R., Halpin,R.A., Ransier,A., Fedorova,N., Tsitrin,T., McLellan,M., Stockwell,T., Amedeo,P., Appalla,L., Bishop,B., Edworthy,P., Gupta,N., Hoover,J., Katzel,D., Li,K., Schobel,S., Shrivastava,S., Thovarai,V., Wang,S., Kim,M., Bok,K., Sosnovtsev,S.V., Wentworth,D.E., Green,K.Y., Direct Submission, Submitted (07-FEB-2013) J. Craig Venter Institute, 9704 Medical Center Drive, Rockville, MD 208…
KC597140.1	7376	USA	2011.34	Madupu,R., Halpin,R.A., Ransier,A., Fedorova,N., Tsitrin,T., McLellan,M., Stockwell,T., Amedeo,P., Appalla,L., Bishop,B., Edworthy,P., Gupta,N., Hoover,J., Katzel,D., Li,K., Schobel,S., Shrivastava,S., Thovarai,V., Wang,S., Kim,M., Bok,K., Sosnovtsev,S.V., Wentworth,D.E., Green,K.Y., Direct Submission, Submitted (07-FEB-2013) J. Craig Venter Institute, 9704 Medical Center Drive, Rockville, MD 208…
KC597141.1	6485	USA	2011.61	Madupu,R., Halpin,R.A., Ransier,A., Fedorova,N., Tsitrin,T., McLellan,M., Stockwell,T., Amedeo,P., Appalla,L., Bishop,B., Edworthy,P., Gupta,N., Hoover,J., Katzel,D., Li,K., Schobel,S., Shrivastava,S., Thovarai,V., Wang,S., Kim,M., Bok,K., Sosnovtsev,S.V., Wentworth,D.E., Green,K.Y., Direct Submission, Submitted (07-FEB-2013) J. Craig Venter Institute, 9704 Medical Center Drive, Rockville, MD 208…
KC597143.1	5662	USA	2010.25	Madupu,R., Halpin,R.A., Ransier,A., Fedorova,N., Tsitrin,T., McLellan,M., Stockwell,T., Amedeo,P., Appalla,L., Bishop,B., Edworthy,P., Gupta,N., Hoover,J., Katzel,D., Li,K., Schobel,S., Shrivastava,S., Thovarai,V., Wang,S., Kim,M., Bok,K., Sosnovtsev,S.V., Wentworth,D.E., Green,K.Y., Direct Submission, Submitted (07-FEB-2013) J. Craig Venter Institute, 9704 Medical Center Drive, Rockville, MD 208…
KC597144.1	7008	China	1977.94	Madupu,R., Halpin,R.A., Ransier,A., Fedorova,N., Tsitrin,T., McLellan,M., Stockwell,T., Amedeo,P., Appalla,L., Bishop,B., Edworthy,P., Gupta,N., Hoover,J., Katzel,D., Li,K., Schobel,S., Shrivastava,S., Thovarai,V., Wang,S., Kim,M., Bok,K., Sosnovtsev,S.V., Wentworth,D.E., Green,K.Y., Direct Submission, Submitted (07-FEB-2013) J. Craig Venter Institute, 9704 Medical Center Drive, Rockville, MD 208…
KC597145.1	5524	USA	2010.5	Madupu,R., Halpin,R.A., Ransier,A., Fedorova,N., Tsitrin,T., McLellan,M., Stockwell,T., Amedeo,P., Appalla,L., Bishop,B., Edworthy,P., Gupta,N., Hoover,J., Katzel,D., Li,K., Schobel,S., Shrivastava,S., Thovarai,V., Wang,S., Kim,M., Bok,K., Sosnovtsev,S.V., Wentworth,D.E., Green,K.Y., Direct Submission, Submitted (07-FEB-2013) J. Craig Venter Institute, 9704 Medical Center Drive, Rockville, MD 208…
KC597146.1	7211	USA	1975.1	Madupu,R., Halpin,R.A., Ransier,A., Fedorova,N., Tsitrin,T., McLellan,M., Stockwell,T., Amedeo,P., Appalla,L., Bishop,B., Edworthy,P., Gupta,N., Hoover,J., Katzel,D., Li,K., Schobel,S., Shrivastava,S., Thovarai,V., Wang,S., Kim,M., Bok,K., Sosnovtsev,S.V., Wentworth,D.E., Green,K.Y., Direct Submission, Submitted (07-FEB-2013) J. Craig Venter Institute, 9704 Medical Center Drive, Rockville, MD 208…
KC631814.1	7575	USA	2011.5	Taube,S., Kolawole,A.O., Hohne,M., Wilkinson,J.E., H,ley,S.A., A mouse model for human norovirus, MBio 4 (4), e00450-13 (2013)
KC631815.1	7507	USA	2006.5	Taube,S., Kolawole,A.O., Hohne,M., Wilkinson,J.E., H,ley,S.A., A mouse model for human norovirus, MBio 4 (4), e00450-13 (2013)
KC631827.1	7559	China	2012.94	Chan,M.C., Chan,P.K., Direct submission
KC695789.1	1338	Denmark	2011.16	Fonager,J., Hindbaek,L., Fischer,T., Rapid emergence and antigenic diversification of the norovirus 2012 Sydney variant in Denmark, October to December, 2012, Euro Surveill. 18 (9), pii 20413 (2013)
KC695790.1	1337	Denmark	2011.21	Fonager,J., Hindbaek,L., Fischer,T., Rapid emergence and antigenic diversification of the norovirus 2012 Sydney variant in Denmark, October to December, 2012, Euro Surveill. 18 (9), pii 20413 (2013)
KC695791.1	1327	Denmark	2011.22	Fonager,J., Hindbaek,L., Fischer,T., Rapid emergence and antigenic diversification of the norovirus 2012 Sydney variant in Denmark, October to December, 2012, Euro Surveill. 18 (9), pii 20413 (2013)
KC695792.1	1333	Denmark	2012.15	Fonager,J., Hindbaek,L., Fischer,T., Rapid emergence and antigenic diversification of the norovirus 2012 Sydney variant in Denmark, October to December, 2012, Euro Surveill. 18 (9), pii 20413 (2013)
KC695793.1	1341	Denmark	2012.15	Fonager,J., Hindbaek,L., Fischer,T., Rapid emergence and antigenic diversification of the norovirus 2012 Sydney variant in Denmark, October to December, 2012, Euro Surveill. 18 (9), pii 20413 (2013)
KC695794.1	1361	Denmark	2012.05	Fonager,J., Hindbaek,L., Fischer,T., Rapid emergence and antigenic diversification of the norovirus 2012 Sydney variant in Denmark, October to December, 2012, Euro Surveill. 18 (9), pii 20413 (2013)
KC695795.1	1423	Denmark	2012.96	Fonager,J., Hindbaek,L., Fischer,T., Rapid emergence and antigenic diversification of the norovirus 2012 Sydney variant in Denmark, October to December, 2012, Euro Surveill. 18 (9), pii 20413 (2013)
KC695796.1	1413	Denmark	2011.98	Fonager,J., Hindbaek,L., Fischer,T., Rapid emergence and antigenic diversification of the norovirus 2012 Sydney variant in Denmark, October to December, 2012, Euro Surveill. 18 (9), pii 20413 (2013)
KC695798.1	1345	Denmark	2012.79	Fonager,J., Hindbaek,L., Fischer,T., Rapid emergence and antigenic diversification of the norovirus 2012 Sydney variant in Denmark, October to December, 2012, Euro Surveill. 18 (9), pii 20413 (2013)
KC695799.1	1422	Denmark	2012.92	Fonager,J., Hindbaek,L., Fischer,T., Rapid emergence and antigenic diversification of the norovirus 2012 Sydney variant in Denmark, October to December, 2012, Euro Surveill. 18 (9), pii 20413 (2013)
KC695800.1	1422	Denmark	2012.92	Fonager,J., Hindbaek,L., Fischer,T., Rapid emergence and antigenic diversification of the norovirus 2012 Sydney variant in Denmark, October to December, 2012, Euro Surveill. 18 (9), pii 20413 (2013)
KC695801.1	1423	Denmark	2012.92	Fonager,J., Hindbaek,L., Fischer,T., Rapid emergence and antigenic diversification of the norovirus 2012 Sydney variant in Denmark, October to December, 2012, Euro Surveill. 18 (9), pii 20413 (2013)
KC695802.1	1368	Denmark	2012.92	Fonager,J., Hindbaek,L., Fischer,T., Rapid emergence and antigenic diversification of the norovirus 2012 Sydney variant in Denmark, October to December, 2012, Euro Surveill. 18 (9), pii 20413 (2013)
KC695803.1	1422	Denmark	2012.93	Fonager,J., Hindbaek,L., Fischer,T., Rapid emergence and antigenic diversification of the norovirus 2012 Sydney variant in Denmark, October to December, 2012, Euro Surveill. 18 (9), pii 20413 (2013)
KC695804.1	1359	Denmark	2012.88	Fonager,J., Hindbaek,L., Fischer,T., Rapid emergence and antigenic diversification of the norovirus 2012 Sydney variant in Denmark, October to December, 2012, Euro Surveill. 18 (9), pii 20413 (2013)
KC695805.1	1367	Denmark	2012.88	Fonager,J., Hindbaek,L., Fischer,T., Rapid emergence and antigenic diversification of the norovirus 2012 Sydney variant in Denmark, October to December, 2012, Euro Surveill. 18 (9), pii 20413 (2013)
KC695806.1	1415	Denmark	2012.98	Fonager,J., Hindbaek,L., Fischer,T., Rapid emergence and antigenic diversification of the norovirus 2012 Sydney variant in Denmark, October to December, 2012, Euro Surveill. 18 (9), pii 20413 (2013)
KC695807.1	1555	Denmark	2012.97	Fonager,J., Hindbaek,L., Fischer,T., Rapid emergence and antigenic diversification of the norovirus 2012 Sydney variant in Denmark, October to December, 2012, Euro Surveill. 18 (9), pii 20413 (2013)
KC715794.1	3533	Brazil	2006.5	Takamatsu,D., Lima,L.M.P., Silva,P.A., Nagata,T., Direct submission
KC736563.1	1559	Paraguay	2004.91	Galeano,M.E., Martinez,M., Amarilla,A.A., Russom,o,G., Molecular epidemiology of norovirus strains in Paraguayan children during 2004-2005: Description of a possible new GII.4 cluster, J. Clin. Virol. 58 (2), 378-384 (2013)
KC736564.1	1559	Paraguay	2005.03	Galeano,M.E., Martinez,M., Amarilla,A.A., Russom,o,G., Molecular epidemiology of norovirus strains in Paraguayan children during 2004-2005: Description of a possible new GII.4 cluster, J. Clin. Virol. 58 (2), 378-384 (2013)
KC792278.1	2420	Taiwan	2006.71	Wu,F.-T., Chen,H.-C., Wu,C.-Y., Lu,C.-T., Direct submission
KC792279.1	2429	Taiwan	2012.21	Wu,F.-T., Chen,H.-C., Wu,C.-Y., Lu,C.-T., Direct submission
KC792280.1	2429	Taiwan	2012.21	Wu,F.-T., Chen,H.-C., Wu,C.-Y., Lu,C.-T., Direct submission
KC792281.1	2429	Taiwan	2012.54	Wu,F.-T., Chen,H.-C., Wu,C.-Y., Lu,C.-T., Direct submission
KC792282.1	2429	Taiwan	2012.63	Wu,F.-T., Chen,H.-C., Wu,C.-Y., Lu,C.-T., Direct submission
KC792283.1	2429	Taiwan	2012.71	Wu,F.-T., Chen,H.-C., Wu,C.-Y., Lu,C.-T., Direct submission
KC810020.1	7538	UK	2010.48	Kundu,S., Lockwood,J., Depledge,D.P., Chaudhry,Y., Aston,A., Rao,K., Hartley,J.C., Goodfellow,I., Breuer,J., Next-generation whole genome sequencing identifies the direction of norovirus transmission in linked patients, Clin. Infect. Dis. 57 (3), 407-414 (2013)
KC810021.1	7546	UK	2010.5	Kundu,S., Lockwood,J., Depledge,D.P., Chaudhry,Y., Aston,A., Rao,K., Hartley,J.C., Goodfellow,I., Breuer,J., Next-generation whole genome sequencing identifies the direction of norovirus transmission in linked patients, Clin. Infect. Dis. 57 (3), 407-414 (2013)
KC810022.1	7545	UK	2010.55	Kundu,S., Lockwood,J., Depledge,D.P., Chaudhry,Y., Aston,A., Rao,K., Hartley,J.C., Goodfellow,I., Breuer,J., Next-generation whole genome sequencing identifies the direction of norovirus transmission in linked patients, Clin. Infect. Dis. 57 (3), 407-414 (2013)
KC810023.1	7016	UK	2010.56	Kundu,S., Lockwood,J., Depledge,D.P., Chaudhry,Y., Aston,A., Rao,K., Hartley,J.C., Goodfellow,I., Breuer,J., Next-generation whole genome sequencing identifies the direction of norovirus transmission in linked patients, Clin. Infect. Dis. 57 (3), 407-414 (2013)
KC810024.1	7558	UK	2010.64	Kundu,S., Lockwood,J., Depledge,D.P., Chaudhry,Y., Aston,A., Rao,K., Hartley,J.C., Goodfellow,I., Breuer,J., Next-generation whole genome sequencing identifies the direction of norovirus transmission in linked patients, Clin. Infect. Dis. 57 (3), 407-414 (2013)
KC810025.1	7560	UK	2010.57	Kundu,S., Lockwood,J., Depledge,D.P., Chaudhry,Y., Aston,A., Rao,K., Hartley,J.C., Goodfellow,I., Breuer,J., Next-generation whole genome sequencing identifies the direction of norovirus transmission in linked patients, Clin. Infect. Dis. 57 (3), 407-414 (2013)
KC810026.1	7557	UK	2010.49	Kundu,S., Lockwood,J., Depledge,D.P., Chaudhry,Y., Aston,A., Rao,K., Hartley,J.C., Goodfellow,I., Breuer,J., Next-generation whole genome sequencing identifies the direction of norovirus transmission in linked patients, Clin. Infect. Dis. 57 (3), 407-414 (2013)
KC810027.1	7557	UK	2010.5	Kundu,S., Lockwood,J., Depledge,D.P., Chaudhry,Y., Aston,A., Rao,K., Hartley,J.C., Goodfellow,I., Breuer,J., Next-generation whole genome sequencing identifies the direction of norovirus transmission in linked patients, Clin. Infect. Dis. 57 (3), 407-414 (2013)
KC810028.1	7219	UK	2010.53	Kundu,S., Lockwood,J., Depledge,D.P., Chaudhry,Y., Aston,A., Rao,K., Hartley,J.C., Goodfellow,I., Breuer,J., Next-generation whole genome sequencing identifies the direction of norovirus transmission in linked patients, Clin. Infect. Dis. 57 (3), 407-414 (2013)
KC810029.1	7557	UK	2010.65	Kundu,S., Lockwood,J., Depledge,D.P., Chaudhry,Y., Aston,A., Rao,K., Hartley,J.C., Goodfellow,I., Breuer,J., Next-generation whole genome sequencing identifies the direction of norovirus transmission in linked patients, Clin. Infect. Dis. 57 (3), 407-414 (2013)
KC810030.1	7560	UK	2010.64	Kundu,S., Lockwood,J., Depledge,D.P., Chaudhry,Y., Aston,A., Rao,K., Hartley,J.C., Goodfellow,I., Breuer,J., Next-generation whole genome sequencing identifies the direction of norovirus transmission in linked patients, Clin. Infect. Dis. 57 (3), 407-414 (2013)
KC810031.1	7560	UK	2010.56	Kundu,S., Lockwood,J., Depledge,D.P., Chaudhry,Y., Aston,A., Rao,K., Hartley,J.C., Goodfellow,I., Breuer,J., Next-generation whole genome sequencing identifies the direction of norovirus transmission in linked patients, Clin. Infect. Dis. 57 (3), 407-414 (2013)
KC810032.1	7558	UK	2010.47	Kundu,S., Lockwood,J., Depledge,D.P., Chaudhry,Y., Aston,A., Rao,K., Hartley,J.C., Goodfellow,I., Breuer,J., Next-generation whole genome sequencing identifies the direction of norovirus transmission in linked patients, Clin. Infect. Dis. 57 (3), 407-414 (2013)
KC894731.1	7525	China	2011.55	Ao,Y.Y., Yu,J.M., Li,L.L., Jin,M., Duan,Z.J., Detection of human norovirus GIV.1 in China: a case report, J. Clin. Virol. 61 (2), 298-301 (2014)
KC894942.1	7556	China	2011.02	Xue,L., Wu,Q., Kou,X., Zhang,J., Direct submission
KC894943.1	7556	China	2011.04	Xue,L., Wu,Q., Kou,X., Zhang,J., Direct submission
KC960614.1	7300	Vietnam	2009.52	Madupu,R., Halpin,R.A., Ransier,A., Fedorova,N., Tsitrin,T., McLellan,M., Stockwell,T., Amedeo,P., Appalla,L., Bishop,B., Edworthy,P., Gupta,N., Hoover,J., Katzel,D., Li,K., Schobel,S., Shrivastava,S., Thovarai,V., Wang,S., My,P.V., Campbell,J., Farrar,J., Vinh,H., Hoang,N.V., Wentworth,D.E., Baker,S., Direct submission
KC960615.1	7511	Vietnam	2009.78	Madupu,R., Halpin,R.A., Ransier,A., Fedorova,N., Tsitrin,T., McLellan,M., Stockwell,T., Amedeo,P., Appalla,L., Bishop,B., Edworthy,P., Gupta,N., Hoover,J., Katzel,D., Li,K., Schobel,S., Shrivastava,S., Thovarai,V., Wang,S., My,P.V., Campbell,J., Farrar,J., Vinh,H., Hoang,N.V., Wentworth,D.E., Baker,S., Direct submission
KC960616.1	7499	Vietnam	2010.06	Madupu,R., Halpin,R.A., Ransier,A., Fedorova,N., Tsitrin,T., McLellan,M., Stockwell,T., Amedeo,P., Appalla,L., Bishop,B., Edworthy,P., Gupta,N., Hoover,J., Katzel,D., Li,K., Schobel,S., Shrivastava,S., Thovarai,V., Wang,S., My,P.V., Campbell,J., Farrar,J., Vinh,H., Hoang,N.V., Wentworth,D.E., Baker,S., Direct submission
KC960617.1	4774	Vietnam	2009.88	Madupu,R., Halpin,R.A., Ransier,A., Fedorova,N., Tsitrin,T., McLellan,M., Stockwell,T., Amedeo,P., Appalla,L., Bishop,B., Edworthy,P., Gupta,N., Hoover,J., Katzel,D., Li,K., Schobel,S., Shrivastava,S., Thovarai,V., Wang,S., My,P.V., Campbell,J., Farrar,J., Vinh,H., Hoang,N.V., Wentworth,D.E., Baker,S., Direct submission
KC960618.1	5829	Vietnam	2009.9	Madupu,R., Halpin,R.A., Ransier,A., Fedorova,N., Tsitrin,T., McLellan,M., Stockwell,T., Amedeo,P., Appalla,L., Bishop,B., Edworthy,P., Gupta,N., Hoover,J., Katzel,D., Li,K., Schobel,S., Shrivastava,S., Thovarai,V., Wang,S., My,P.V., Campbell,J., Farrar,J., Vinh,H., Hoang,N.V., Wentworth,D.E., Baker,S., Direct submission
KC962453.2	7567	SA	2010.54	Murray,T.Y., Mans,J., Taylor,M.B., Direct submission
KC962458.2	1820	SA	2010.79	Mans,J., Murray,T.Y., Taylor,M.B., Novel norovirus recombinants detected in South Africa, Virol. J. 11, 168 (2014)
KC962462.3	7570	SA	2011.88	Mans,J., Murray,T.Y., Taylor,M.B., Novel norovirus recombinants detected in South Africa, Virol. J. 11, 168 (2014)
KC970585.1	960	USA	2008.94	Xia,M., Huang,P., Zhong,W., Jiang,X., Direct submission
KC990829.1	1623	USA	2008.58	Bui,T., Kocher,J., Li,Y., Wen,K., Li,G., Liu,F., Yang,X., Leroith,T., Tan,M., Xia,M., Zhong,W., Jiang,X., Yuan,L., Median infectious dose of human norovirus GII.4 in gnotobiotic pigs is decreased by simvastatin treatment and increased by age, J. Gen. Virol. 94 (PT 9), 2005-2016 (2013)
KF008239.1	1623	France	2012	Mackiewicz,G., Ambert-Balay,K., Pothier,P., Belliot,G., Direct submission
KF008240.1	1623	France	2012.79	Mackiewicz,G., Ambert-Balay,K., Pothier,P., Belliot,G., Direct submission
KF008241.1	1623	France	2012.9	Mackiewicz,G., Ambert-Balay,K., Pothier,P., Belliot,G., Direct submission
KF008242.1	1623	France	2012.84	Mackiewicz,G., Ambert-Balay,K., Pothier,P., Belliot,G., Direct submission
KF008243.1	1623	France	2012.87	Mackiewicz,G., Ambert-Balay,K., Pothier,P., Belliot,G., Direct submission
KF008244.1	1623	France	2012.89	Mackiewicz,G., Ambert-Balay,K., Pothier,P., Belliot,G., Direct submission
KF059996.1	1623	Australia	2012.71	Eden,J.S., Hewitt,J., Lim,K.L., Boni,M.F., Merif,J., Greening,G., Ratcliff,R.M., Holmes,E.C., Tanaka,M.M., Rawlinson,W.D., White,P.A., The emergence and evolution of the novel epidemic norovirus GII.4 variant Sydney 2012, Virology 450-451, 106-113 (2014)
KF059997.1	1623	Australia	2011.21	Eden,J.S., Hewitt,J., Lim,K.L., Boni,M.F., Merif,J., Greening,G., Ratcliff,R.M., Holmes,E.C., Tanaka,M.M., Rawlinson,W.D., White,P.A., The emergence and evolution of the novel epidemic norovirus GII.4 variant Sydney 2012, Virology 450-451, 106-113 (2014)
KF059998.1	1623	Australia	2012.71	Eden,J.S., Hewitt,J., Lim,K.L., Boni,M.F., Merif,J., Greening,G., Ratcliff,R.M., Holmes,E.C., Tanaka,M.M., Rawlinson,W.D., White,P.A., The emergence and evolution of the novel epidemic norovirus GII.4 variant Sydney 2012, Virology 450-451, 106-113 (2014)
KF059999.1	1623	Australia	2012.46	Eden,J.S., Hewitt,J., Lim,K.L., Boni,M.F., Merif,J., Greening,G., Ratcliff,R.M., Holmes,E.C., Tanaka,M.M., Rawlinson,W.D., White,P.A., The emergence and evolution of the novel epidemic norovirus GII.4 variant Sydney 2012, Virology 450-451, 106-113 (2014)
KF060000.1	1623	Australia	2012.37	Eden,J.S., Hewitt,J., Lim,K.L., Boni,M.F., Merif,J., Greening,G., Ratcliff,R.M., Holmes,E.C., Tanaka,M.M., Rawlinson,W.D., White,P.A., The emergence and evolution of the novel epidemic norovirus GII.4 variant Sydney 2012, Virology 450-451, 106-113 (2014)
KF060001.1	1623	Australia	2012.54	Eden,J.S., Hewitt,J., Lim,K.L., Boni,M.F., Merif,J., Greening,G., Ratcliff,R.M., Holmes,E.C., Tanaka,M.M., Rawlinson,W.D., White,P.A., The emergence and evolution of the novel epidemic norovirus GII.4 variant Sydney 2012, Virology 450-451, 106-113 (2014)
KF060002.1	1623	Australia	2012.54	Eden,J.S., Hewitt,J., Lim,K.L., Boni,M.F., Merif,J., Greening,G., Ratcliff,R.M., Holmes,E.C., Tanaka,M.M., Rawlinson,W.D., White,P.A., The emergence and evolution of the novel epidemic norovirus GII.4 variant Sydney 2012, Virology 450-451, 106-113 (2014)
KF060003.1	1623	Australia	2011.37	Eden,J.S., Hewitt,J., Lim,K.L., Boni,M.F., Merif,J., Greening,G., Ratcliff,R.M., Holmes,E.C., Tanaka,M.M., Rawlinson,W.D., White,P.A., The emergence and evolution of the novel epidemic norovirus GII.4 variant Sydney 2012, Virology 450-451, 106-113 (2014)
KF060004.1	1623	Australia	2012.63	Eden,J.S., Hewitt,J., Lim,K.L., Boni,M.F., Merif,J., Greening,G., Ratcliff,R.M., Holmes,E.C., Tanaka,M.M., Rawlinson,W.D., White,P.A., The emergence and evolution of the novel epidemic norovirus GII.4 variant Sydney 2012, Virology 450-451, 106-113 (2014)
KF060005.1	1623	Australia	2012.29	Eden,J.S., Hewitt,J., Lim,K.L., Boni,M.F., Merif,J., Greening,G., Ratcliff,R.M., Holmes,E.C., Tanaka,M.M., Rawlinson,W.D., White,P.A., The emergence and evolution of the novel epidemic norovirus GII.4 variant Sydney 2012, Virology 450-451, 106-113 (2014)
KF060006.1	1623	Australia	2012.37	Eden,J.S., Hewitt,J., Lim,K.L., Boni,M.F., Merif,J., Greening,G., Ratcliff,R.M., Holmes,E.C., Tanaka,M.M., Rawlinson,W.D., White,P.A., The emergence and evolution of the novel epidemic norovirus GII.4 variant Sydney 2012, Virology 450-451, 106-113 (2014)
KF060007.1	1623	Australia	2012.63	Eden,J.S., Hewitt,J., Lim,K.L., Boni,M.F., Merif,J., Greening,G., Ratcliff,R.M., Holmes,E.C., Tanaka,M.M., Rawlinson,W.D., White,P.A., The emergence and evolution of the novel epidemic norovirus GII.4 variant Sydney 2012, Virology 450-451, 106-113 (2014)
KF060008.1	1623	Australia	2012.63	Eden,J.S., Hewitt,J., Lim,K.L., Boni,M.F., Merif,J., Greening,G., Ratcliff,R.M., Holmes,E.C., Tanaka,M.M., Rawlinson,W.D., White,P.A., The emergence and evolution of the novel epidemic norovirus GII.4 variant Sydney 2012, Virology 450-451, 106-113 (2014)
KF060009.1	1623	Australia	2012.96	Eden,J.S., Hewitt,J., Lim,K.L., Boni,M.F., Merif,J., Greening,G., Ratcliff,R.M., Holmes,E.C., Tanaka,M.M., Rawlinson,W.D., White,P.A., The emergence and evolution of the novel epidemic norovirus GII.4 variant Sydney 2012, Virology 450-451, 106-113 (2014)
KF060010.1	1623	Australia	2012.37	Eden,J.S., Hewitt,J., Lim,K.L., Boni,M.F., Merif,J., Greening,G., Ratcliff,R.M., Holmes,E.C., Tanaka,M.M., Rawlinson,W.D., White,P.A., The emergence and evolution of the novel epidemic norovirus GII.4 variant Sydney 2012, Virology 450-451, 106-113 (2014)
KF060011.1	1623	Australia	2011.37	Eden,J.S., Hewitt,J., Lim,K.L., Boni,M.F., Merif,J., Greening,G., Ratcliff,R.M., Holmes,E.C., Tanaka,M.M., Rawlinson,W.D., White,P.A., The emergence and evolution of the novel epidemic norovirus GII.4 variant Sydney 2012, Virology 450-451, 106-113 (2014)
KF060012.1	1623	Australia	2012.37	Eden,J.S., Hewitt,J., Lim,K.L., Boni,M.F., Merif,J., Greening,G., Ratcliff,R.M., Holmes,E.C., Tanaka,M.M., Rawlinson,W.D., White,P.A., The emergence and evolution of the novel epidemic norovirus GII.4 variant Sydney 2012, Virology 450-451, 106-113 (2014)
KF060013.1	1623	Australia	2011.54	Eden,J.S., Hewitt,J., Lim,K.L., Boni,M.F., Merif,J., Greening,G., Ratcliff,R.M., Holmes,E.C., Tanaka,M.M., Rawlinson,W.D., White,P.A., The emergence and evolution of the novel epidemic norovirus GII.4 variant Sydney 2012, Virology 450-451, 106-113 (2014)
KF060014.1	1623	Australia	2012.54	Eden,J.S., Hewitt,J., Lim,K.L., Boni,M.F., Merif,J., Greening,G., Ratcliff,R.M., Holmes,E.C., Tanaka,M.M., Rawlinson,W.D., White,P.A., The emergence and evolution of the novel epidemic norovirus GII.4 variant Sydney 2012, Virology 450-451, 106-113 (2014)
KF060015.1	1623	Australia	2012.79	Eden,J.S., Hewitt,J., Lim,K.L., Boni,M.F., Merif,J., Greening,G., Ratcliff,R.M., Holmes,E.C., Tanaka,M.M., Rawlinson,W.D., White,P.A., The emergence and evolution of the novel epidemic norovirus GII.4 variant Sydney 2012, Virology 450-451, 106-113 (2014)
KF060016.1	1623	Australia	2011.12	Eden,J.S., Hewitt,J., Lim,K.L., Boni,M.F., Merif,J., Greening,G., Ratcliff,R.M., Holmes,E.C., Tanaka,M.M., Rawlinson,W.D., White,P.A., The emergence and evolution of the novel epidemic norovirus GII.4 variant Sydney 2012, Virology 450-451, 106-113 (2014)
KF060017.1	1623	Australia	2012.71	Eden,J.S., Hewitt,J., Lim,K.L., Boni,M.F., Merif,J., Greening,G., Ratcliff,R.M., Holmes,E.C., Tanaka,M.M., Rawlinson,W.D., White,P.A., The emergence and evolution of the novel epidemic norovirus GII.4 variant Sydney 2012, Virology 450-451, 106-113 (2014)
KF060018.1	1623	Australia	2012.29	Eden,J.S., Hewitt,J., Lim,K.L., Boni,M.F., Merif,J., Greening,G., Ratcliff,R.M., Holmes,E.C., Tanaka,M.M., Rawlinson,W.D., White,P.A., The emergence and evolution of the novel epidemic norovirus GII.4 variant Sydney 2012, Virology 450-451, 106-113 (2014)
KF060019.1	1623	Australia	2012.29	Eden,J.S., Hewitt,J., Lim,K.L., Boni,M.F., Merif,J., Greening,G., Ratcliff,R.M., Holmes,E.C., Tanaka,M.M., Rawlinson,W.D., White,P.A., The emergence and evolution of the novel epidemic norovirus GII.4 variant Sydney 2012, Virology 450-451, 106-113 (2014)
KF060020.1	1623	Australia	2012.88	Eden,J.S., Hewitt,J., Lim,K.L., Boni,M.F., Merif,J., Greening,G., Ratcliff,R.M., Holmes,E.C., Tanaka,M.M., Rawlinson,W.D., White,P.A., The emergence and evolution of the novel epidemic norovirus GII.4 variant Sydney 2012, Virology 450-451, 106-113 (2014)
KF060021.1	1623	Australia	2012.71	Eden,J.S., Hewitt,J., Lim,K.L., Boni,M.F., Merif,J., Greening,G., Ratcliff,R.M., Holmes,E.C., Tanaka,M.M., Rawlinson,W.D., White,P.A., The emergence and evolution of the novel epidemic norovirus GII.4 variant Sydney 2012, Virology 450-451, 106-113 (2014)
KF060022.1	1623	Australia	2011.46	Eden,J.S., Hewitt,J., Lim,K.L., Boni,M.F., Merif,J., Greening,G., Ratcliff,R.M., Holmes,E.C., Tanaka,M.M., Rawlinson,W.D., White,P.A., The emergence and evolution of the novel epidemic norovirus GII.4 variant Sydney 2012, Virology 450-451, 106-113 (2014)
KF060023.1	1623	Australia	2012.96	Eden,J.S., Hewitt,J., Lim,K.L., Boni,M.F., Merif,J., Greening,G., Ratcliff,R.M., Holmes,E.C., Tanaka,M.M., Rawlinson,W.D., White,P.A., The emergence and evolution of the novel epidemic norovirus GII.4 variant Sydney 2012, Virology 450-451, 106-113 (2014)
KF060024.1	1623	Australia	2011.79	Eden,J.S., Hewitt,J., Lim,K.L., Boni,M.F., Merif,J., Greening,G., Ratcliff,R.M., Holmes,E.C., Tanaka,M.M., Rawlinson,W.D., White,P.A., The emergence and evolution of the novel epidemic norovirus GII.4 variant Sydney 2012, Virology 450-451, 106-113 (2014)
KF060025.1	1623	Australia	2012.63	Eden,J.S., Hewitt,J., Lim,K.L., Boni,M.F., Merif,J., Greening,G., Ratcliff,R.M., Holmes,E.C., Tanaka,M.M., Rawlinson,W.D., White,P.A., The emergence and evolution of the novel epidemic norovirus GII.4 variant Sydney 2012, Virology 450-451, 106-113 (2014)
KF060026.1	1623	Australia	2012.46	Eden,J.S., Hewitt,J., Lim,K.L., Boni,M.F., Merif,J., Greening,G., Ratcliff,R.M., Holmes,E.C., Tanaka,M.M., Rawlinson,W.D., White,P.A., The emergence and evolution of the novel epidemic norovirus GII.4 variant Sydney 2012, Virology 450-451, 106-113 (2014)
KF060027.1	1623	Australia	2012.88	Eden,J.S., Hewitt,J., Lim,K.L., Boni,M.F., Merif,J., Greening,G., Ratcliff,R.M., Holmes,E.C., Tanaka,M.M., Rawlinson,W.D., White,P.A., The emergence and evolution of the novel epidemic norovirus GII.4 variant Sydney 2012, Virology 450-451, 106-113 (2014)
KF060028.1	1623	Australia	2012.37	Eden,J.S., Hewitt,J., Lim,K.L., Boni,M.F., Merif,J., Greening,G., Ratcliff,R.M., Holmes,E.C., Tanaka,M.M., Rawlinson,W.D., White,P.A., The emergence and evolution of the novel epidemic norovirus GII.4 variant Sydney 2012, Virology 450-451, 106-113 (2014)
KF060029.1	1623	Australia	2012.79	Eden,J.S., Hewitt,J., Lim,K.L., Boni,M.F., Merif,J., Greening,G., Ratcliff,R.M., Holmes,E.C., Tanaka,M.M., Rawlinson,W.D., White,P.A., The emergence and evolution of the novel epidemic norovirus GII.4 variant Sydney 2012, Virology 450-451, 106-113 (2014)
KF060030.1	1623	Australia	2012.71	Eden,J.S., Hewitt,J., Lim,K.L., Boni,M.F., Merif,J., Greening,G., Ratcliff,R.M., Holmes,E.C., Tanaka,M.M., Rawlinson,W.D., White,P.A., The emergence and evolution of the novel epidemic norovirus GII.4 variant Sydney 2012, Virology 450-451, 106-113 (2014)
KF060031.1	1623	Australia	2012.96	Eden,J.S., Hewitt,J., Lim,K.L., Boni,M.F., Merif,J., Greening,G., Ratcliff,R.M., Holmes,E.C., Tanaka,M.M., Rawlinson,W.D., White,P.A., The emergence and evolution of the novel epidemic norovirus GII.4 variant Sydney 2012, Virology 450-451, 106-113 (2014)
KF060032.1	1623	Australia	2011.54	Eden,J.S., Hewitt,J., Lim,K.L., Boni,M.F., Merif,J., Greening,G., Ratcliff,R.M., Holmes,E.C., Tanaka,M.M., Rawlinson,W.D., White,P.A., The emergence and evolution of the novel epidemic norovirus GII.4 variant Sydney 2012, Virology 450-451, 106-113 (2014)
KF060033.1	1623	Australia	2012.96	Eden,J.S., Hewitt,J., Lim,K.L., Boni,M.F., Merif,J., Greening,G., Ratcliff,R.M., Holmes,E.C., Tanaka,M.M., Rawlinson,W.D., White,P.A., The emergence and evolution of the novel epidemic norovirus GII.4 variant Sydney 2012, Virology 450-451, 106-113 (2014)
KF060034.1	1623	Australia	2012.63	Eden,J.S., Hewitt,J., Lim,K.L., Boni,M.F., Merif,J., Greening,G., Ratcliff,R.M., Holmes,E.C., Tanaka,M.M., Rawlinson,W.D., White,P.A., The emergence and evolution of the novel epidemic norovirus GII.4 variant Sydney 2012, Virology 450-451, 106-113 (2014)
KF060035.1	1623	Australia	2011.54	Eden,J.S., Hewitt,J., Lim,K.L., Boni,M.F., Merif,J., Greening,G., Ratcliff,R.M., Holmes,E.C., Tanaka,M.M., Rawlinson,W.D., White,P.A., The emergence and evolution of the novel epidemic norovirus GII.4 variant Sydney 2012, Virology 450-451, 106-113 (2014)
KF060036.1	1623	Australia	2012.71	Eden,J.S., Hewitt,J., Lim,K.L., Boni,M.F., Merif,J., Greening,G., Ratcliff,R.M., Holmes,E.C., Tanaka,M.M., Rawlinson,W.D., White,P.A., The emergence and evolution of the novel epidemic norovirus GII.4 variant Sydney 2012, Virology 450-451, 106-113 (2014)
KF060037.1	1623	Australia	2012.63	Eden,J.S., Hewitt,J., Lim,K.L., Boni,M.F., Merif,J., Greening,G., Ratcliff,R.M., Holmes,E.C., Tanaka,M.M., Rawlinson,W.D., White,P.A., The emergence and evolution of the novel epidemic norovirus GII.4 variant Sydney 2012, Virology 450-451, 106-113 (2014)
KF060038.1	1623	Australia	2012.37	Eden,J.S., Hewitt,J., Lim,K.L., Boni,M.F., Merif,J., Greening,G., Ratcliff,R.M., Holmes,E.C., Tanaka,M.M., Rawlinson,W.D., White,P.A., The emergence and evolution of the novel epidemic norovirus GII.4 variant Sydney 2012, Virology 450-451, 106-113 (2014)
KF060039.1	1623	Australia	2012.46	Eden,J.S., Hewitt,J., Lim,K.L., Boni,M.F., Merif,J., Greening,G., Ratcliff,R.M., Holmes,E.C., Tanaka,M.M., Rawlinson,W.D., White,P.A., The emergence and evolution of the novel epidemic norovirus GII.4 variant Sydney 2012, Virology 450-451, 106-113 (2014)
KF060040.1	1623	Australia	2011.79	Eden,J.S., Hewitt,J., Lim,K.L., Boni,M.F., Merif,J., Greening,G., Ratcliff,R.M., Holmes,E.C., Tanaka,M.M., Rawlinson,W.D., White,P.A., The emergence and evolution of the novel epidemic norovirus GII.4 variant Sydney 2012, Virology 450-451, 106-113 (2014)
KF060041.1	1623	Australia	2012.71	Eden,J.S., Hewitt,J., Lim,K.L., Boni,M.F., Merif,J., Greening,G., Ratcliff,R.M., Holmes,E.C., Tanaka,M.M., Rawlinson,W.D., White,P.A., The emergence and evolution of the novel epidemic norovirus GII.4 variant Sydney 2012, Virology 450-451, 106-113 (2014)
KF060042.1	1623	Australia	2012.63	Eden,J.S., Hewitt,J., Lim,K.L., Boni,M.F., Merif,J., Greening,G., Ratcliff,R.M., Holmes,E.C., Tanaka,M.M., Rawlinson,W.D., White,P.A., The emergence and evolution of the novel epidemic norovirus GII.4 variant Sydney 2012, Virology 450-451, 106-113 (2014)
KF060043.1	1623	Australia	2011.46	Eden,J.S., Hewitt,J., Lim,K.L., Boni,M.F., Merif,J., Greening,G., Ratcliff,R.M., Holmes,E.C., Tanaka,M.M., Rawlinson,W.D., White,P.A., The emergence and evolution of the novel epidemic norovirus GII.4 variant Sydney 2012, Virology 450-451, 106-113 (2014)
KF060044.1	1623	Australia	2011.37	Eden,J.S., Hewitt,J., Lim,K.L., Boni,M.F., Merif,J., Greening,G., Ratcliff,R.M., Holmes,E.C., Tanaka,M.M., Rawlinson,W.D., White,P.A., The emergence and evolution of the novel epidemic norovirus GII.4 variant Sydney 2012, Virology 450-451, 106-113 (2014)
KF060045.1	1623	Australia	2012.46	Eden,J.S., Hewitt,J., Lim,K.L., Boni,M.F., Merif,J., Greening,G., Ratcliff,R.M., Holmes,E.C., Tanaka,M.M., Rawlinson,W.D., White,P.A., The emergence and evolution of the novel epidemic norovirus GII.4 variant Sydney 2012, Virology 450-451, 106-113 (2014)
KF060046.1	1623	Australia	2012.96	Eden,J.S., Hewitt,J., Lim,K.L., Boni,M.F., Merif,J., Greening,G., Ratcliff,R.M., Holmes,E.C., Tanaka,M.M., Rawlinson,W.D., White,P.A., The emergence and evolution of the novel epidemic norovirus GII.4 variant Sydney 2012, Virology 450-451, 106-113 (2014)
KF060047.1	1623	Australia	2011.46	Eden,J.S., Hewitt,J., Lim,K.L., Boni,M.F., Merif,J., Greening,G., Ratcliff,R.M., Holmes,E.C., Tanaka,M.M., Rawlinson,W.D., White,P.A., The emergence and evolution of the novel epidemic norovirus GII.4 variant Sydney 2012, Virology 450-451, 106-113 (2014)
KF060048.1	1623	Australia	2011.46	Eden,J.S., Hewitt,J., Lim,K.L., Boni,M.F., Merif,J., Greening,G., Ratcliff,R.M., Holmes,E.C., Tanaka,M.M., Rawlinson,W.D., White,P.A., The emergence and evolution of the novel epidemic norovirus GII.4 variant Sydney 2012, Virology 450-451, 106-113 (2014)
KF060049.1	1623	Australia	2011.37	Eden,J.S., Hewitt,J., Lim,K.L., Boni,M.F., Merif,J., Greening,G., Ratcliff,R.M., Holmes,E.C., Tanaka,M.M., Rawlinson,W.D., White,P.A., The emergence and evolution of the novel epidemic norovirus GII.4 variant Sydney 2012, Virology 450-451, 106-113 (2014)
KF060050.1	1623	Australia	2011.12	Eden,J.S., Hewitt,J., Lim,K.L., Boni,M.F., Merif,J., Greening,G., Ratcliff,R.M., Holmes,E.C., Tanaka,M.M., Rawlinson,W.D., White,P.A., The emergence and evolution of the novel epidemic norovirus GII.4 variant Sydney 2012, Virology 450-451, 106-113 (2014)
KF060051.1	1623	Australia	2012.46	Eden,J.S., Hewitt,J., Lim,K.L., Boni,M.F., Merif,J., Greening,G., Ratcliff,R.M., Holmes,E.C., Tanaka,M.M., Rawlinson,W.D., White,P.A., The emergence and evolution of the novel epidemic norovirus GII.4 variant Sydney 2012, Virology 450-451, 106-113 (2014)
KF060052.1	1623	Australia	2012.54	Eden,J.S., Hewitt,J., Lim,K.L., Boni,M.F., Merif,J., Greening,G., Ratcliff,R.M., Holmes,E.C., Tanaka,M.M., Rawlinson,W.D., White,P.A., The emergence and evolution of the novel epidemic norovirus GII.4 variant Sydney 2012, Virology 450-451, 106-113 (2014)
KF060053.1	1623	Australia	2012.29	Eden,J.S., Hewitt,J., Lim,K.L., Boni,M.F., Merif,J., Greening,G., Ratcliff,R.M., Holmes,E.C., Tanaka,M.M., Rawlinson,W.D., White,P.A., The emergence and evolution of the novel epidemic norovirus GII.4 variant Sydney 2012, Virology 450-451, 106-113 (2014)
KF060054.1	1623	Australia	2011.62	Eden,J.S., Hewitt,J., Lim,K.L., Boni,M.F., Merif,J., Greening,G., Ratcliff,R.M., Holmes,E.C., Tanaka,M.M., Rawlinson,W.D., White,P.A., The emergence and evolution of the novel epidemic norovirus GII.4 variant Sydney 2012, Virology 450-451, 106-113 (2014)
KF060055.1	1623	Australia	2011.79	Eden,J.S., Hewitt,J., Lim,K.L., Boni,M.F., Merif,J., Greening,G., Ratcliff,R.M., Holmes,E.C., Tanaka,M.M., Rawlinson,W.D., White,P.A., The emergence and evolution of the novel epidemic norovirus GII.4 variant Sydney 2012, Virology 450-451, 106-113 (2014)
KF060056.1	1623	Australia	2012.63	Eden,J.S., Hewitt,J., Lim,K.L., Boni,M.F., Merif,J., Greening,G., Ratcliff,R.M., Holmes,E.C., Tanaka,M.M., Rawlinson,W.D., White,P.A., The emergence and evolution of the novel epidemic norovirus GII.4 variant Sydney 2012, Virology 450-451, 106-113 (2014)
KF060057.1	1623	Australia	2012.29	Eden,J.S., Hewitt,J., Lim,K.L., Boni,M.F., Merif,J., Greening,G., Ratcliff,R.M., Holmes,E.C., Tanaka,M.M., Rawlinson,W.D., White,P.A., The emergence and evolution of the novel epidemic norovirus GII.4 variant Sydney 2012, Virology 450-451, 106-113 (2014)
KF060058.1	1623	Australia	2011.37	Eden,J.S., Hewitt,J., Lim,K.L., Boni,M.F., Merif,J., Greening,G., Ratcliff,R.M., Holmes,E.C., Tanaka,M.M., Rawlinson,W.D., White,P.A., The emergence and evolution of the novel epidemic norovirus GII.4 variant Sydney 2012, Virology 450-451, 106-113 (2014)
KF060059.1	1623	Australia	2012.54	Eden,J.S., Hewitt,J., Lim,K.L., Boni,M.F., Merif,J., Greening,G., Ratcliff,R.M., Holmes,E.C., Tanaka,M.M., Rawlinson,W.D., White,P.A., The emergence and evolution of the novel epidemic norovirus GII.4 variant Sydney 2012, Virology 450-451, 106-113 (2014)
KF060060.1	1623	Australia	2011.62	Eden,J.S., Hewitt,J., Lim,K.L., Boni,M.F., Merif,J., Greening,G., Ratcliff,R.M., Holmes,E.C., Tanaka,M.M., Rawlinson,W.D., White,P.A., The emergence and evolution of the novel epidemic norovirus GII.4 variant Sydney 2012, Virology 450-451, 106-113 (2014)
KF060061.1	1623	Australia	2012.37	Eden,J.S., Hewitt,J., Lim,K.L., Boni,M.F., Merif,J., Greening,G., Ratcliff,R.M., Holmes,E.C., Tanaka,M.M., Rawlinson,W.D., White,P.A., The emergence and evolution of the novel epidemic norovirus GII.4 variant Sydney 2012, Virology 450-451, 106-113 (2014)
KF060062.1	1623	Australia	2012.71	Eden,J.S., Hewitt,J., Lim,K.L., Boni,M.F., Merif,J., Greening,G., Ratcliff,R.M., Holmes,E.C., Tanaka,M.M., Rawlinson,W.D., White,P.A., The emergence and evolution of the novel epidemic norovirus GII.4 variant Sydney 2012, Virology 450-451, 106-113 (2014)
KF060063.1	1623	Australia	2011.62	Eden,J.S., Hewitt,J., Lim,K.L., Boni,M.F., Merif,J., Greening,G., Ratcliff,R.M., Holmes,E.C., Tanaka,M.M., Rawlinson,W.D., White,P.A., The emergence and evolution of the novel epidemic norovirus GII.4 variant Sydney 2012, Virology 450-451, 106-113 (2014)
KF060064.1	1623	Australia	2012.54	Eden,J.S., Hewitt,J., Lim,K.L., Boni,M.F., Merif,J., Greening,G., Ratcliff,R.M., Holmes,E.C., Tanaka,M.M., Rawlinson,W.D., White,P.A., The emergence and evolution of the novel epidemic norovirus GII.4 variant Sydney 2012, Virology 450-451, 106-113 (2014)
KF060065.1	1623	Australia	2011.54	Eden,J.S., Hewitt,J., Lim,K.L., Boni,M.F., Merif,J., Greening,G., Ratcliff,R.M., Holmes,E.C., Tanaka,M.M., Rawlinson,W.D., White,P.A., The emergence and evolution of the novel epidemic norovirus GII.4 variant Sydney 2012, Virology 450-451, 106-113 (2014)
KF060066.1	1623	Australia	2012.21	Eden,J.S., Hewitt,J., Lim,K.L., Boni,M.F., Merif,J., Greening,G., Ratcliff,R.M., Holmes,E.C., Tanaka,M.M., Rawlinson,W.D., White,P.A., The emergence and evolution of the novel epidemic norovirus GII.4 variant Sydney 2012, Virology 450-451, 106-113 (2014)
KF060067.1	1623	Australia	2012.79	Eden,J.S., Hewitt,J., Lim,K.L., Boni,M.F., Merif,J., Greening,G., Ratcliff,R.M., Holmes,E.C., Tanaka,M.M., Rawlinson,W.D., White,P.A., The emergence and evolution of the novel epidemic norovirus GII.4 variant Sydney 2012, Virology 450-451, 106-113 (2014)
KF060068.1	1623	Australia	2011.37	Eden,J.S., Hewitt,J., Lim,K.L., Boni,M.F., Merif,J., Greening,G., Ratcliff,R.M., Holmes,E.C., Tanaka,M.M., Rawlinson,W.D., White,P.A., The emergence and evolution of the novel epidemic norovirus GII.4 variant Sydney 2012, Virology 450-451, 106-113 (2014)
KF060069.1	1623	Australia	2011.37	Eden,J.S., Hewitt,J., Lim,K.L., Boni,M.F., Merif,J., Greening,G., Ratcliff,R.M., Holmes,E.C., Tanaka,M.M., Rawlinson,W.D., White,P.A., The emergence and evolution of the novel epidemic norovirus GII.4 variant Sydney 2012, Virology 450-451, 106-113 (2014)
KF060070.1	1623	Australia	2012.29	Eden,J.S., Hewitt,J., Lim,K.L., Boni,M.F., Merif,J., Greening,G., Ratcliff,R.M., Holmes,E.C., Tanaka,M.M., Rawlinson,W.D., White,P.A., The emergence and evolution of the novel epidemic norovirus GII.4 variant Sydney 2012, Virology 450-451, 106-113 (2014)
KF060071.1	1623	Australia	2012.37	Eden,J.S., Hewitt,J., Lim,K.L., Boni,M.F., Merif,J., Greening,G., Ratcliff,R.M., Holmes,E.C., Tanaka,M.M., Rawlinson,W.D., White,P.A., The emergence and evolution of the novel epidemic norovirus GII.4 variant Sydney 2012, Virology 450-451, 106-113 (2014)
KF060072.1	1623	Australia	2011.46	Eden,J.S., Hewitt,J., Lim,K.L., Boni,M.F., Merif,J., Greening,G., Ratcliff,R.M., Holmes,E.C., Tanaka,M.M., Rawlinson,W.D., White,P.A., The emergence and evolution of the novel epidemic norovirus GII.4 variant Sydney 2012, Virology 450-451, 106-113 (2014)
KF060073.1	1623	Australia	2012.79	Eden,J.S., Hewitt,J., Lim,K.L., Boni,M.F., Merif,J., Greening,G., Ratcliff,R.M., Holmes,E.C., Tanaka,M.M., Rawlinson,W.D., White,P.A., The emergence and evolution of the novel epidemic norovirus GII.4 variant Sydney 2012, Virology 450-451, 106-113 (2014)
KF060074.1	1623	Australia	2012.37	Eden,J.S., Hewitt,J., Lim,K.L., Boni,M.F., Merif,J., Greening,G., Ratcliff,R.M., Holmes,E.C., Tanaka,M.M., Rawlinson,W.D., White,P.A., The emergence and evolution of the novel epidemic norovirus GII.4 variant Sydney 2012, Virology 450-451, 106-113 (2014)
KF060075.1	1623	Australia	2011.37	Eden,J.S., Hewitt,J., Lim,K.L., Boni,M.F., Merif,J., Greening,G., Ratcliff,R.M., Holmes,E.C., Tanaka,M.M., Rawlinson,W.D., White,P.A., The emergence and evolution of the novel epidemic norovirus GII.4 variant Sydney 2012, Virology 450-451, 106-113 (2014)
KF060076.1	1623	Australia	2012.88	Eden,J.S., Hewitt,J., Lim,K.L., Boni,M.F., Merif,J., Greening,G., Ratcliff,R.M., Holmes,E.C., Tanaka,M.M., Rawlinson,W.D., White,P.A., The emergence and evolution of the novel epidemic norovirus GII.4 variant Sydney 2012, Virology 450-451, 106-113 (2014)
KF060077.1	1623	Australia	2012.29	Eden,J.S., Hewitt,J., Lim,K.L., Boni,M.F., Merif,J., Greening,G., Ratcliff,R.M., Holmes,E.C., Tanaka,M.M., Rawlinson,W.D., White,P.A., The emergence and evolution of the novel epidemic norovirus GII.4 variant Sydney 2012, Virology 450-451, 106-113 (2014)
KF060078.1	1623	Australia	2012.29	Eden,J.S., Hewitt,J., Lim,K.L., Boni,M.F., Merif,J., Greening,G., Ratcliff,R.M., Holmes,E.C., Tanaka,M.M., Rawlinson,W.D., White,P.A., The emergence and evolution of the novel epidemic norovirus GII.4 variant Sydney 2012, Virology 450-451, 106-113 (2014)
KF060079.1	1623	Australia	2011.62	Eden,J.S., Hewitt,J., Lim,K.L., Boni,M.F., Merif,J., Greening,G., Ratcliff,R.M., Holmes,E.C., Tanaka,M.M., Rawlinson,W.D., White,P.A., The emergence and evolution of the novel epidemic norovirus GII.4 variant Sydney 2012, Virology 450-451, 106-113 (2014)
KF060080.1	1623	Australia	2012.63	Eden,J.S., Hewitt,J., Lim,K.L., Boni,M.F., Merif,J., Greening,G., Ratcliff,R.M., Holmes,E.C., Tanaka,M.M., Rawlinson,W.D., White,P.A., The emergence and evolution of the novel epidemic norovirus GII.4 variant Sydney 2012, Virology 450-451, 106-113 (2014)
KF060081.1	1623	Australia	2012.71	Eden,J.S., Hewitt,J., Lim,K.L., Boni,M.F., Merif,J., Greening,G., Ratcliff,R.M., Holmes,E.C., Tanaka,M.M., Rawlinson,W.D., White,P.A., The emergence and evolution of the novel epidemic norovirus GII.4 variant Sydney 2012, Virology 450-451, 106-113 (2014)
KF060082.1	1623	Australia	2012.88	Eden,J.S., Hewitt,J., Lim,K.L., Boni,M.F., Merif,J., Greening,G., Ratcliff,R.M., Holmes,E.C., Tanaka,M.M., Rawlinson,W.D., White,P.A., The emergence and evolution of the novel epidemic norovirus GII.4 variant Sydney 2012, Virology 450-451, 106-113 (2014)
KF060083.1	1623	Australia	2011.79	Eden,J.S., Hewitt,J., Lim,K.L., Boni,M.F., Merif,J., Greening,G., Ratcliff,R.M., Holmes,E.C., Tanaka,M.M., Rawlinson,W.D., White,P.A., The emergence and evolution of the novel epidemic norovirus GII.4 variant Sydney 2012, Virology 450-451, 106-113 (2014)
KF060084.1	1623	Australia	2011.37	Eden,J.S., Hewitt,J., Lim,K.L., Boni,M.F., Merif,J., Greening,G., Ratcliff,R.M., Holmes,E.C., Tanaka,M.M., Rawlinson,W.D., White,P.A., The emergence and evolution of the novel epidemic norovirus GII.4 variant Sydney 2012, Virology 450-451, 106-113 (2014)
KF060085.1	1623	Australia	2012.63	Eden,J.S., Hewitt,J., Lim,K.L., Boni,M.F., Merif,J., Greening,G., Ratcliff,R.M., Holmes,E.C., Tanaka,M.M., Rawlinson,W.D., White,P.A., The emergence and evolution of the novel epidemic norovirus GII.4 variant Sydney 2012, Virology 450-451, 106-113 (2014)
KF060086.1	1623	Australia	2012.46	Eden,J.S., Hewitt,J., Lim,K.L., Boni,M.F., Merif,J., Greening,G., Ratcliff,R.M., Holmes,E.C., Tanaka,M.M., Rawlinson,W.D., White,P.A., The emergence and evolution of the novel epidemic norovirus GII.4 variant Sydney 2012, Virology 450-451, 106-113 (2014)
KF060087.1	1623	Australia	2012.54	Eden,J.S., Hewitt,J., Lim,K.L., Boni,M.F., Merif,J., Greening,G., Ratcliff,R.M., Holmes,E.C., Tanaka,M.M., Rawlinson,W.D., White,P.A., The emergence and evolution of the novel epidemic norovirus GII.4 variant Sydney 2012, Virology 450-451, 106-113 (2014)
KF060088.1	1623	Australia	2011.37	Eden,J.S., Hewitt,J., Lim,K.L., Boni,M.F., Merif,J., Greening,G., Ratcliff,R.M., Holmes,E.C., Tanaka,M.M., Rawlinson,W.D., White,P.A., The emergence and evolution of the novel epidemic norovirus GII.4 variant Sydney 2012, Virology 450-451, 106-113 (2014)
KF060089.1	1623	Australia	2012.29	Eden,J.S., Hewitt,J., Lim,K.L., Boni,M.F., Merif,J., Greening,G., Ratcliff,R.M., Holmes,E.C., Tanaka,M.M., Rawlinson,W.D., White,P.A., The emergence and evolution of the novel epidemic norovirus GII.4 variant Sydney 2012, Virology 450-451, 106-113 (2014)
KF060090.1	1623	Australia	2012.63	Eden,J.S., Hewitt,J., Lim,K.L., Boni,M.F., Merif,J., Greening,G., Ratcliff,R.M., Holmes,E.C., Tanaka,M.M., Rawlinson,W.D., White,P.A., The emergence and evolution of the novel epidemic norovirus GII.4 variant Sydney 2012, Virology 450-451, 106-113 (2014)
KF060091.1	1623	Australia	2011.37	Eden,J.S., Hewitt,J., Lim,K.L., Boni,M.F., Merif,J., Greening,G., Ratcliff,R.M., Holmes,E.C., Tanaka,M.M., Rawlinson,W.D., White,P.A., The emergence and evolution of the novel epidemic norovirus GII.4 variant Sydney 2012, Virology 450-451, 106-113 (2014)
KF060092.1	1623	Australia	2012.63	Eden,J.S., Hewitt,J., Lim,K.L., Boni,M.F., Merif,J., Greening,G., Ratcliff,R.M., Holmes,E.C., Tanaka,M.M., Rawlinson,W.D., White,P.A., The emergence and evolution of the novel epidemic norovirus GII.4 variant Sydney 2012, Virology 450-451, 106-113 (2014)
KF060093.1	1623	Australia	2012.29	Eden,J.S., Hewitt,J., Lim,K.L., Boni,M.F., Merif,J., Greening,G., Ratcliff,R.M., Holmes,E.C., Tanaka,M.M., Rawlinson,W.D., White,P.A., The emergence and evolution of the novel epidemic norovirus GII.4 variant Sydney 2012, Virology 450-451, 106-113 (2014)
KF060094.1	1623	Australia	2011.46	Eden,J.S., Hewitt,J., Lim,K.L., Boni,M.F., Merif,J., Greening,G., Ratcliff,R.M., Holmes,E.C., Tanaka,M.M., Rawlinson,W.D., White,P.A., The emergence and evolution of the novel epidemic norovirus GII.4 variant Sydney 2012, Virology 450-451, 106-113 (2014)
KF060095.1	1623	Australia	2012.63	Eden,J.S., Hewitt,J., Lim,K.L., Boni,M.F., Merif,J., Greening,G., Ratcliff,R.M., Holmes,E.C., Tanaka,M.M., Rawlinson,W.D., White,P.A., The emergence and evolution of the novel epidemic norovirus GII.4 variant Sydney 2012, Virology 450-451, 106-113 (2014)
KF060096.1	1623	Australia	2012.79	Eden,J.S., Hewitt,J., Lim,K.L., Boni,M.F., Merif,J., Greening,G., Ratcliff,R.M., Holmes,E.C., Tanaka,M.M., Rawlinson,W.D., White,P.A., The emergence and evolution of the novel epidemic norovirus GII.4 variant Sydney 2012, Virology 450-451, 106-113 (2014)
KF060097.1	1623	Australia	2012.46	Eden,J.S., Hewitt,J., Lim,K.L., Boni,M.F., Merif,J., Greening,G., Ratcliff,R.M., Holmes,E.C., Tanaka,M.M., Rawlinson,W.D., White,P.A., The emergence and evolution of the novel epidemic norovirus GII.4 variant Sydney 2012, Virology 450-451, 106-113 (2014)
KF060098.1	1623	Australia	2011.54	Eden,J.S., Hewitt,J., Lim,K.L., Boni,M.F., Merif,J., Greening,G., Ratcliff,R.M., Holmes,E.C., Tanaka,M.M., Rawlinson,W.D., White,P.A., The emergence and evolution of the novel epidemic norovirus GII.4 variant Sydney 2012, Virology 450-451, 106-113 (2014)
KF060099.1	1623	Australia	2011.46	Eden,J.S., Hewitt,J., Lim,K.L., Boni,M.F., Merif,J., Greening,G., Ratcliff,R.M., Holmes,E.C., Tanaka,M.M., Rawlinson,W.D., White,P.A., The emergence and evolution of the novel epidemic norovirus GII.4 variant Sydney 2012, Virology 450-451, 106-113 (2014)
KF060100.1	1623	Australia	2011.54	Eden,J.S., Hewitt,J., Lim,K.L., Boni,M.F., Merif,J., Greening,G., Ratcliff,R.M., Holmes,E.C., Tanaka,M.M., Rawlinson,W.D., White,P.A., The emergence and evolution of the novel epidemic norovirus GII.4 variant Sydney 2012, Virology 450-451, 106-113 (2014)
KF060101.1	1623	Australia	2012.37	Eden,J.S., Hewitt,J., Lim,K.L., Boni,M.F., Merif,J., Greening,G., Ratcliff,R.M., Holmes,E.C., Tanaka,M.M., Rawlinson,W.D., White,P.A., The emergence and evolution of the novel epidemic norovirus GII.4 variant Sydney 2012, Virology 450-451, 106-113 (2014)
KF060102.1	1623	Australia	2012.71	Eden,J.S., Hewitt,J., Lim,K.L., Boni,M.F., Merif,J., Greening,G., Ratcliff,R.M., Holmes,E.C., Tanaka,M.M., Rawlinson,W.D., White,P.A., The emergence and evolution of the novel epidemic norovirus GII.4 variant Sydney 2012, Virology 450-451, 106-113 (2014)
KF060103.1	1623	Australia	2011.29	Eden,J.S., Hewitt,J., Lim,K.L., Boni,M.F., Merif,J., Greening,G., Ratcliff,R.M., Holmes,E.C., Tanaka,M.M., Rawlinson,W.D., White,P.A., The emergence and evolution of the novel epidemic norovirus GII.4 variant Sydney 2012, Virology 450-451, 106-113 (2014)
KF060104.1	1623	Australia	2011.71	Eden,J.S., Hewitt,J., Lim,K.L., Boni,M.F., Merif,J., Greening,G., Ratcliff,R.M., Holmes,E.C., Tanaka,M.M., Rawlinson,W.D., White,P.A., The emergence and evolution of the novel epidemic norovirus GII.4 variant Sydney 2012, Virology 450-451, 106-113 (2014)
KF060105.1	1623	Australia	2012.29	Eden,J.S., Hewitt,J., Lim,K.L., Boni,M.F., Merif,J., Greening,G., Ratcliff,R.M., Holmes,E.C., Tanaka,M.M., Rawlinson,W.D., White,P.A., The emergence and evolution of the novel epidemic norovirus GII.4 variant Sydney 2012, Virology 450-451, 106-113 (2014)
KF060106.1	1623	Australia	2011.62	Eden,J.S., Hewitt,J., Lim,K.L., Boni,M.F., Merif,J., Greening,G., Ratcliff,R.M., Holmes,E.C., Tanaka,M.M., Rawlinson,W.D., White,P.A., The emergence and evolution of the novel epidemic norovirus GII.4 variant Sydney 2012, Virology 450-451, 106-113 (2014)
KF060107.1	1623	Australia	2012.63	Eden,J.S., Hewitt,J., Lim,K.L., Boni,M.F., Merif,J., Greening,G., Ratcliff,R.M., Holmes,E.C., Tanaka,M.M., Rawlinson,W.D., White,P.A., The emergence and evolution of the novel epidemic norovirus GII.4 variant Sydney 2012, Virology 450-451, 106-113 (2014)
KF060108.1	1623	Australia	2012.46	Eden,J.S., Hewitt,J., Lim,K.L., Boni,M.F., Merif,J., Greening,G., Ratcliff,R.M., Holmes,E.C., Tanaka,M.M., Rawlinson,W.D., White,P.A., The emergence and evolution of the novel epidemic norovirus GII.4 variant Sydney 2012, Virology 450-451, 106-113 (2014)
KF060109.1	1623	Australia	2012.96	Eden,J.S., Hewitt,J., Lim,K.L., Boni,M.F., Merif,J., Greening,G., Ratcliff,R.M., Holmes,E.C., Tanaka,M.M., Rawlinson,W.D., White,P.A., The emergence and evolution of the novel epidemic norovirus GII.4 variant Sydney 2012, Virology 450-451, 106-113 (2014)
KF060110.1	1623	Australia	2012.37	Eden,J.S., Hewitt,J., Lim,K.L., Boni,M.F., Merif,J., Greening,G., Ratcliff,R.M., Holmes,E.C., Tanaka,M.M., Rawlinson,W.D., White,P.A., The emergence and evolution of the novel epidemic norovirus GII.4 variant Sydney 2012, Virology 450-451, 106-113 (2014)
KF060111.1	1623	Australia	2012.37	Eden,J.S., Hewitt,J., Lim,K.L., Boni,M.F., Merif,J., Greening,G., Ratcliff,R.M., Holmes,E.C., Tanaka,M.M., Rawlinson,W.D., White,P.A., The emergence and evolution of the novel epidemic norovirus GII.4 variant Sydney 2012, Virology 450-451, 106-113 (2014)
KF060112.1	1623	Australia	2012.46	Eden,J.S., Hewitt,J., Lim,K.L., Boni,M.F., Merif,J., Greening,G., Ratcliff,R.M., Holmes,E.C., Tanaka,M.M., Rawlinson,W.D., White,P.A., The emergence and evolution of the novel epidemic norovirus GII.4 variant Sydney 2012, Virology 450-451, 106-113 (2014)
KF060113.1	1623	Australia	2012.88	Eden,J.S., Hewitt,J., Lim,K.L., Boni,M.F., Merif,J., Greening,G., Ratcliff,R.M., Holmes,E.C., Tanaka,M.M., Rawlinson,W.D., White,P.A., The emergence and evolution of the novel epidemic norovirus GII.4 variant Sydney 2012, Virology 450-451, 106-113 (2014)
KF060114.1	1623	Australia	2011.62	Eden,J.S., Hewitt,J., Lim,K.L., Boni,M.F., Merif,J., Greening,G., Ratcliff,R.M., Holmes,E.C., Tanaka,M.M., Rawlinson,W.D., White,P.A., The emergence and evolution of the novel epidemic norovirus GII.4 variant Sydney 2012, Virology 450-451, 106-113 (2014)
KF060115.1	1623	Australia	2012.71	Eden,J.S., Hewitt,J., Lim,K.L., Boni,M.F., Merif,J., Greening,G., Ratcliff,R.M., Holmes,E.C., Tanaka,M.M., Rawlinson,W.D., White,P.A., The emergence and evolution of the novel epidemic norovirus GII.4 variant Sydney 2012, Virology 450-451, 106-113 (2014)
KF060116.1	1623	Australia	2012.63	Eden,J.S., Hewitt,J., Lim,K.L., Boni,M.F., Merif,J., Greening,G., Ratcliff,R.M., Holmes,E.C., Tanaka,M.M., Rawlinson,W.D., White,P.A., The emergence and evolution of the novel epidemic norovirus GII.4 variant Sydney 2012, Virology 450-451, 106-113 (2014)
KF060117.1	1623	Australia	2012.46	Eden,J.S., Hewitt,J., Lim,K.L., Boni,M.F., Merif,J., Greening,G., Ratcliff,R.M., Holmes,E.C., Tanaka,M.M., Rawlinson,W.D., White,P.A., The emergence and evolution of the novel epidemic norovirus GII.4 variant Sydney 2012, Virology 450-451, 106-113 (2014)
KF060118.1	1623	Australia	2012.37	Eden,J.S., Hewitt,J., Lim,K.L., Boni,M.F., Merif,J., Greening,G., Ratcliff,R.M., Holmes,E.C., Tanaka,M.M., Rawlinson,W.D., White,P.A., The emergence and evolution of the novel epidemic norovirus GII.4 variant Sydney 2012, Virology 450-451, 106-113 (2014)
KF060119.1	1623	Australia	2012.54	Eden,J.S., Hewitt,J., Lim,K.L., Boni,M.F., Merif,J., Greening,G., Ratcliff,R.M., Holmes,E.C., Tanaka,M.M., Rawlinson,W.D., White,P.A., The emergence and evolution of the novel epidemic norovirus GII.4 variant Sydney 2012, Virology 450-451, 106-113 (2014)
KF060120.1	1623	Australia	2012.46	Eden,J.S., Hewitt,J., Lim,K.L., Boni,M.F., Merif,J., Greening,G., Ratcliff,R.M., Holmes,E.C., Tanaka,M.M., Rawlinson,W.D., White,P.A., The emergence and evolution of the novel epidemic norovirus GII.4 variant Sydney 2012, Virology 450-451, 106-113 (2014)
KF060121.1	1623	Australia	2011.37	Eden,J.S., Hewitt,J., Lim,K.L., Boni,M.F., Merif,J., Greening,G., Ratcliff,R.M., Holmes,E.C., Tanaka,M.M., Rawlinson,W.D., White,P.A., The emergence and evolution of the novel epidemic norovirus GII.4 variant Sydney 2012, Virology 450-451, 106-113 (2014)
KF060122.1	1623	NZ	2010.71	Eden,J.S., Hewitt,J., Lim,K.L., Boni,M.F., Merif,J., Greening,G., Ratcliff,R.M., Holmes,E.C., Tanaka,M.M., Rawlinson,W.D., White,P.A., The emergence and evolution of the novel epidemic norovirus GII.4 variant Sydney 2012, Virology 450-451, 106-113 (2014)
KF060123.1	1623	NZ	2010.71	Eden,J.S., Hewitt,J., Lim,K.L., Boni,M.F., Merif,J., Greening,G., Ratcliff,R.M., Holmes,E.C., Tanaka,M.M., Rawlinson,W.D., White,P.A., The emergence and evolution of the novel epidemic norovirus GII.4 variant Sydney 2012, Virology 450-451, 106-113 (2014)
KF060124.1	1623	NZ	2010.71	Eden,J.S., Hewitt,J., Lim,K.L., Boni,M.F., Merif,J., Greening,G., Ratcliff,R.M., Holmes,E.C., Tanaka,M.M., Rawlinson,W.D., White,P.A., The emergence and evolution of the novel epidemic norovirus GII.4 variant Sydney 2012, Virology 450-451, 106-113 (2014)
KF060125.1	1623	NZ	2012.88	Eden,J.S., Hewitt,J., Lim,K.L., Boni,M.F., Merif,J., Greening,G., Ratcliff,R.M., Holmes,E.C., Tanaka,M.M., Rawlinson,W.D., White,P.A., The emergence and evolution of the novel epidemic norovirus GII.4 variant Sydney 2012, Virology 450-451, 106-113 (2014)
KF060126.1	1623	NZ	2012.88	Eden,J.S., Hewitt,J., Lim,K.L., Boni,M.F., Merif,J., Greening,G., Ratcliff,R.M., Holmes,E.C., Tanaka,M.M., Rawlinson,W.D., White,P.A., The emergence and evolution of the novel epidemic norovirus GII.4 variant Sydney 2012, Virology 450-451, 106-113 (2014)
KF060127.1	1623	NZ	2012.88	Eden,J.S., Hewitt,J., Lim,K.L., Boni,M.F., Merif,J., Greening,G., Ratcliff,R.M., Holmes,E.C., Tanaka,M.M., Rawlinson,W.D., White,P.A., The emergence and evolution of the novel epidemic norovirus GII.4 variant Sydney 2012, Virology 450-451, 106-113 (2014)
KF060128.1	1623	NZ	2012.88	Eden,J.S., Hewitt,J., Lim,K.L., Boni,M.F., Merif,J., Greening,G., Ratcliff,R.M., Holmes,E.C., Tanaka,M.M., Rawlinson,W.D., White,P.A., The emergence and evolution of the novel epidemic norovirus GII.4 variant Sydney 2012, Virology 450-451, 106-113 (2014)
KF060129.1	1623	NZ	2012.37	Eden,J.S., Hewitt,J., Lim,K.L., Boni,M.F., Merif,J., Greening,G., Ratcliff,R.M., Holmes,E.C., Tanaka,M.M., Rawlinson,W.D., White,P.A., The emergence and evolution of the novel epidemic norovirus GII.4 variant Sydney 2012, Virology 450-451, 106-113 (2014)
KF060130.1	1623	NZ	2012.63	Eden,J.S., Hewitt,J., Lim,K.L., Boni,M.F., Merif,J., Greening,G., Ratcliff,R.M., Holmes,E.C., Tanaka,M.M., Rawlinson,W.D., White,P.A., The emergence and evolution of the novel epidemic norovirus GII.4 variant Sydney 2012, Virology 450-451, 106-113 (2014)
KF060131.1	1623	NZ	2012.63	Eden,J.S., Hewitt,J., Lim,K.L., Boni,M.F., Merif,J., Greening,G., Ratcliff,R.M., Holmes,E.C., Tanaka,M.M., Rawlinson,W.D., White,P.A., The emergence and evolution of the novel epidemic norovirus GII.4 variant Sydney 2012, Virology 450-451, 106-113 (2014)
KF060132.1	1623	NZ	2012.63	Eden,J.S., Hewitt,J., Lim,K.L., Boni,M.F., Merif,J., Greening,G., Ratcliff,R.M., Holmes,E.C., Tanaka,M.M., Rawlinson,W.D., White,P.A., The emergence and evolution of the novel epidemic norovirus GII.4 variant Sydney 2012, Virology 450-451, 106-113 (2014)
KF060133.1	1623	NZ	2012.63	Eden,J.S., Hewitt,J., Lim,K.L., Boni,M.F., Merif,J., Greening,G., Ratcliff,R.M., Holmes,E.C., Tanaka,M.M., Rawlinson,W.D., White,P.A., The emergence and evolution of the novel epidemic norovirus GII.4 variant Sydney 2012, Virology 450-451, 106-113 (2014)
KF060134.1	1623	NZ	2012.71	Eden,J.S., Hewitt,J., Lim,K.L., Boni,M.F., Merif,J., Greening,G., Ratcliff,R.M., Holmes,E.C., Tanaka,M.M., Rawlinson,W.D., White,P.A., The emergence and evolution of the novel epidemic norovirus GII.4 variant Sydney 2012, Virology 450-451, 106-113 (2014)
KF060135.1	1623	NZ	2012.71	Eden,J.S., Hewitt,J., Lim,K.L., Boni,M.F., Merif,J., Greening,G., Ratcliff,R.M., Holmes,E.C., Tanaka,M.M., Rawlinson,W.D., White,P.A., The emergence and evolution of the novel epidemic norovirus GII.4 variant Sydney 2012, Virology 450-451, 106-113 (2014)
KF060136.1	1623	NZ	2012.71	Eden,J.S., Hewitt,J., Lim,K.L., Boni,M.F., Merif,J., Greening,G., Ratcliff,R.M., Holmes,E.C., Tanaka,M.M., Rawlinson,W.D., White,P.A., The emergence and evolution of the novel epidemic norovirus GII.4 variant Sydney 2012, Virology 450-451, 106-113 (2014)
KF060137.1	1623	NZ	2012.71	Eden,J.S., Hewitt,J., Lim,K.L., Boni,M.F., Merif,J., Greening,G., Ratcliff,R.M., Holmes,E.C., Tanaka,M.M., Rawlinson,W.D., White,P.A., The emergence and evolution of the novel epidemic norovirus GII.4 variant Sydney 2012, Virology 450-451, 106-113 (2014)
KF060138.1	1623	NZ	2012.12	Eden,J.S., Hewitt,J., Lim,K.L., Boni,M.F., Merif,J., Greening,G., Ratcliff,R.M., Holmes,E.C., Tanaka,M.M., Rawlinson,W.D., White,P.A., The emergence and evolution of the novel epidemic norovirus GII.4 variant Sydney 2012, Virology 450-451, 106-113 (2014)
KF060139.1	1623	NZ	2012.71	Eden,J.S., Hewitt,J., Lim,K.L., Boni,M.F., Merif,J., Greening,G., Ratcliff,R.M., Holmes,E.C., Tanaka,M.M., Rawlinson,W.D., White,P.A., The emergence and evolution of the novel epidemic norovirus GII.4 variant Sydney 2012, Virology 450-451, 106-113 (2014)
KF060140.1	1623	NZ	2012.79	Eden,J.S., Hewitt,J., Lim,K.L., Boni,M.F., Merif,J., Greening,G., Ratcliff,R.M., Holmes,E.C., Tanaka,M.M., Rawlinson,W.D., White,P.A., The emergence and evolution of the novel epidemic norovirus GII.4 variant Sydney 2012, Virology 450-451, 106-113 (2014)
KF060141.1	1623	NZ	2012.79	Eden,J.S., Hewitt,J., Lim,K.L., Boni,M.F., Merif,J., Greening,G., Ratcliff,R.M., Holmes,E.C., Tanaka,M.M., Rawlinson,W.D., White,P.A., The emergence and evolution of the novel epidemic norovirus GII.4 variant Sydney 2012, Virology 450-451, 106-113 (2014)
KF060142.1	1623	NZ	2012.29	Eden,J.S., Hewitt,J., Lim,K.L., Boni,M.F., Merif,J., Greening,G., Ratcliff,R.M., Holmes,E.C., Tanaka,M.M., Rawlinson,W.D., White,P.A., The emergence and evolution of the novel epidemic norovirus GII.4 variant Sydney 2012, Virology 450-451, 106-113 (2014)
KF060143.1	1623	NZ	2012.12	Eden,J.S., Hewitt,J., Lim,K.L., Boni,M.F., Merif,J., Greening,G., Ratcliff,R.M., Holmes,E.C., Tanaka,M.M., Rawlinson,W.D., White,P.A., The emergence and evolution of the novel epidemic norovirus GII.4 variant Sydney 2012, Virology 450-451, 106-113 (2014)
KF060144.1	1623	NZ	2012.79	Eden,J.S., Hewitt,J., Lim,K.L., Boni,M.F., Merif,J., Greening,G., Ratcliff,R.M., Holmes,E.C., Tanaka,M.M., Rawlinson,W.D., White,P.A., The emergence and evolution of the novel epidemic norovirus GII.4 variant Sydney 2012, Virology 450-451, 106-113 (2014)
KF060145.1	1623	NZ	2012.79	Eden,J.S., Hewitt,J., Lim,K.L., Boni,M.F., Merif,J., Greening,G., Ratcliff,R.M., Holmes,E.C., Tanaka,M.M., Rawlinson,W.D., White,P.A., The emergence and evolution of the novel epidemic norovirus GII.4 variant Sydney 2012, Virology 450-451, 106-113 (2014)
KF060146.1	1623	NZ	2012.79	Eden,J.S., Hewitt,J., Lim,K.L., Boni,M.F., Merif,J., Greening,G., Ratcliff,R.M., Holmes,E.C., Tanaka,M.M., Rawlinson,W.D., White,P.A., The emergence and evolution of the novel epidemic norovirus GII.4 variant Sydney 2012, Virology 450-451, 106-113 (2014)
KF060147.1	1623	NZ	2012.79	Eden,J.S., Hewitt,J., Lim,K.L., Boni,M.F., Merif,J., Greening,G., Ratcliff,R.M., Holmes,E.C., Tanaka,M.M., Rawlinson,W.D., White,P.A., The emergence and evolution of the novel epidemic norovirus GII.4 variant Sydney 2012, Virology 450-451, 106-113 (2014)
KF060148.1	1623	NZ	2012.79	Eden,J.S., Hewitt,J., Lim,K.L., Boni,M.F., Merif,J., Greening,G., Ratcliff,R.M., Holmes,E.C., Tanaka,M.M., Rawlinson,W.D., White,P.A., The emergence and evolution of the novel epidemic norovirus GII.4 variant Sydney 2012, Virology 450-451, 106-113 (2014)
KF060149.1	1623	NZ	2012.79	Eden,J.S., Hewitt,J., Lim,K.L., Boni,M.F., Merif,J., Greening,G., Ratcliff,R.M., Holmes,E.C., Tanaka,M.M., Rawlinson,W.D., White,P.A., The emergence and evolution of the novel epidemic norovirus GII.4 variant Sydney 2012, Virology 450-451, 106-113 (2014)
KF060150.1	1623	NZ	2012.79	Eden,J.S., Hewitt,J., Lim,K.L., Boni,M.F., Merif,J., Greening,G., Ratcliff,R.M., Holmes,E.C., Tanaka,M.M., Rawlinson,W.D., White,P.A., The emergence and evolution of the novel epidemic norovirus GII.4 variant Sydney 2012, Virology 450-451, 106-113 (2014)
KF060151.1	1623	NZ	2012.79	Eden,J.S., Hewitt,J., Lim,K.L., Boni,M.F., Merif,J., Greening,G., Ratcliff,R.M., Holmes,E.C., Tanaka,M.M., Rawlinson,W.D., White,P.A., The emergence and evolution of the novel epidemic norovirus GII.4 variant Sydney 2012, Virology 450-451, 106-113 (2014)
KF060152.1	1623	NZ	2012.79	Eden,J.S., Hewitt,J., Lim,K.L., Boni,M.F., Merif,J., Greening,G., Ratcliff,R.M., Holmes,E.C., Tanaka,M.M., Rawlinson,W.D., White,P.A., The emergence and evolution of the novel epidemic norovirus GII.4 variant Sydney 2012, Virology 450-451, 106-113 (2014)
KF060153.1	1623	NZ	2012.88	Eden,J.S., Hewitt,J., Lim,K.L., Boni,M.F., Merif,J., Greening,G., Ratcliff,R.M., Holmes,E.C., Tanaka,M.M., Rawlinson,W.D., White,P.A., The emergence and evolution of the novel epidemic norovirus GII.4 variant Sydney 2012, Virology 450-451, 106-113 (2014)
KF145148.1	4197	Japan	2012.5	Thongprachum,A., Chan-It,W., Khamrin,P., Okitsu,S., Mizuguchi,M., Hayakawa,S., Maneekarn,N., Ushijima,H., Direct submission
KF145149.1	4197	Japan	2012.5	Thongprachum,A., Chan-it,W., Khamrin,P., Saparpakorn,P., Okitsu,S., Takanashi,S., Mizuguchi,M., Hayakawa,S., Maneekarn,N., Ushijima,H., Molecular epidemiology of norovirus associated with gastroenteritis and emergence of norovirus GII.4 variant 2012 in Japanese pediatric patients,Emergence of a New Norovirus GII.4 2012 Variant Associated with Acute Gastroenteritis among Japanese Pediatric Patient…
KF177429.1	1871	Australia	2012.9	Eden,J.S., Hewitt,J., Lim,K.L., Boni,M.F., Merif,J., Greening,G., Ratcliff,R.M., Holmes,E.C., Tanaka,M.M., Rawlinson,W.D., White,P.A., The emergence and evolution of the novel epidemic norovirus GII.4 variant Sydney 2012, Virology 450-451, 106-113 (2014)
KF177430.1	1871	Australia	2012.97	Eden,J.S., Hewitt,J., Lim,K.L., Boni,M.F., Merif,J., Greening,G., Ratcliff,R.M., Holmes,E.C., Tanaka,M.M., Rawlinson,W.D., White,P.A., The emergence and evolution of the novel epidemic norovirus GII.4 variant Sydney 2012, Virology 450-451, 106-113 (2014)
KF177431.1	1871	Australia	2012.99	Eden,J.S., Hewitt,J., Lim,K.L., Boni,M.F., Merif,J., Greening,G., Ratcliff,R.M., Holmes,E.C., Tanaka,M.M., Rawlinson,W.D., White,P.A., The emergence and evolution of the novel epidemic norovirus GII.4 variant Sydney 2012, Virology 450-451, 106-113 (2014)
KF177432.1	1871	Australia	2013.12	Eden,J.S., Hewitt,J., Lim,K.L., Boni,M.F., Merif,J., Greening,G., Ratcliff,R.M., Holmes,E.C., Tanaka,M.M., Rawlinson,W.D., White,P.A., The emergence and evolution of the novel epidemic norovirus GII.4 variant Sydney 2012, Virology 450-451, 106-113 (2014)
KF177433.1	1871	Australia	2012.92	Eden,J.S., Hewitt,J., Lim,K.L., Boni,M.F., Merif,J., Greening,G., Ratcliff,R.M., Holmes,E.C., Tanaka,M.M., Rawlinson,W.D., White,P.A., The emergence and evolution of the novel epidemic norovirus GII.4 variant Sydney 2012, Virology 450-451, 106-113 (2014)
KF177434.1	1871	Australia	2013.12	Eden,J.S., Hewitt,J., Lim,K.L., Boni,M.F., Merif,J., Greening,G., Ratcliff,R.M., Holmes,E.C., Tanaka,M.M., Rawlinson,W.D., White,P.A., The emergence and evolution of the novel epidemic norovirus GII.4 variant Sydney 2012, Virology 450-451, 106-113 (2014)
KF177435.1	1871	Australia	2013.12	Eden,J.S., Hewitt,J., Lim,K.L., Boni,M.F., Merif,J., Greening,G., Ratcliff,R.M., Holmes,E.C., Tanaka,M.M., Rawlinson,W.D., White,P.A., The emergence and evolution of the novel epidemic norovirus GII.4 variant Sydney 2012, Virology 450-451, 106-113 (2014)
KF177436.1	1871	Australia	2013.12	Eden,J.S., Hewitt,J., Lim,K.L., Boni,M.F., Merif,J., Greening,G., Ratcliff,R.M., Holmes,E.C., Tanaka,M.M., Rawlinson,W.D., White,P.A., The emergence and evolution of the novel epidemic norovirus GII.4 variant Sydney 2012, Virology 450-451, 106-113 (2014)
KF177437.1	1871	Australia	2013.12	Eden,J.S., Hewitt,J., Lim,K.L., Boni,M.F., Merif,J., Greening,G., Ratcliff,R.M., Holmes,E.C., Tanaka,M.M., Rawlinson,W.D., White,P.A., The emergence and evolution of the novel epidemic norovirus GII.4 variant Sydney 2012, Virology 450-451, 106-113 (2014)
KF177438.1	1871	Australia	2013.12	Eden,J.S., Hewitt,J., Lim,K.L., Boni,M.F., Merif,J., Greening,G., Ratcliff,R.M., Holmes,E.C., Tanaka,M.M., Rawlinson,W.D., White,P.A., The emergence and evolution of the novel epidemic norovirus GII.4 variant Sydney 2012, Virology 450-451, 106-113 (2014)
KF177439.1	1871	Australia	2013	Eden,J.S., Hewitt,J., Lim,K.L., Boni,M.F., Merif,J., Greening,G., Ratcliff,R.M., Holmes,E.C., Tanaka,M.M., Rawlinson,W.D., White,P.A., The emergence and evolution of the novel epidemic norovirus GII.4 variant Sydney 2012, Virology 450-451, 106-113 (2014)
KF177440.1	1871	Australia	2012.99	Eden,J.S., Hewitt,J., Lim,K.L., Boni,M.F., Merif,J., Greening,G., Ratcliff,R.M., Holmes,E.C., Tanaka,M.M., Rawlinson,W.D., White,P.A., The emergence and evolution of the novel epidemic norovirus GII.4 variant Sydney 2012, Virology 450-451, 106-113 (2014)
KF177441.1	1871	Australia	2012.9	Eden,J.S., Hewitt,J., Lim,K.L., Boni,M.F., Merif,J., Greening,G., Ratcliff,R.M., Holmes,E.C., Tanaka,M.M., Rawlinson,W.D., White,P.A., The emergence and evolution of the novel epidemic norovirus GII.4 variant Sydney 2012, Virology 450-451, 106-113 (2014)
KF177442.1	1871	Australia	2013	Eden,J.S., Hewitt,J., Lim,K.L., Boni,M.F., Merif,J., Greening,G., Ratcliff,R.M., Holmes,E.C., Tanaka,M.M., Rawlinson,W.D., White,P.A., The emergence and evolution of the novel epidemic norovirus GII.4 variant Sydney 2012, Virology 450-451, 106-113 (2014)
KF177443.1	1871	Australia	2012.95	Eden,J.S., Hewitt,J., Lim,K.L., Boni,M.F., Merif,J., Greening,G., Ratcliff,R.M., Holmes,E.C., Tanaka,M.M., Rawlinson,W.D., White,P.A., The emergence and evolution of the novel epidemic norovirus GII.4 variant Sydney 2012, Virology 450-451, 106-113 (2014)
KF177444.1	1871	Australia	2013.12	Eden,J.S., Hewitt,J., Lim,K.L., Boni,M.F., Merif,J., Greening,G., Ratcliff,R.M., Holmes,E.C., Tanaka,M.M., Rawlinson,W.D., White,P.A., The emergence and evolution of the novel epidemic norovirus GII.4 variant Sydney 2012, Virology 450-451, 106-113 (2014)
KF177445.1	1871	Australia	2012.92	Eden,J.S., Hewitt,J., Lim,K.L., Boni,M.F., Merif,J., Greening,G., Ratcliff,R.M., Holmes,E.C., Tanaka,M.M., Rawlinson,W.D., White,P.A., The emergence and evolution of the novel epidemic norovirus GII.4 variant Sydney 2012, Virology 450-451, 106-113 (2014)
KF177446.1	1871	Australia	2012.91	Eden,J.S., Hewitt,J., Lim,K.L., Boni,M.F., Merif,J., Greening,G., Ratcliff,R.M., Holmes,E.C., Tanaka,M.M., Rawlinson,W.D., White,P.A., The emergence and evolution of the novel epidemic norovirus GII.4 variant Sydney 2012, Virology 450-451, 106-113 (2014)
KF177447.1	1871	Australia	2012.9	Eden,J.S., Hewitt,J., Lim,K.L., Boni,M.F., Merif,J., Greening,G., Ratcliff,R.M., Holmes,E.C., Tanaka,M.M., Rawlinson,W.D., White,P.A., The emergence and evolution of the novel epidemic norovirus GII.4 variant Sydney 2012, Virology 450-451, 106-113 (2014)
KF177448.1	1871	Australia	2012.87	Eden,J.S., Hewitt,J., Lim,K.L., Boni,M.F., Merif,J., Greening,G., Ratcliff,R.M., Holmes,E.C., Tanaka,M.M., Rawlinson,W.D., White,P.A., The emergence and evolution of the novel epidemic norovirus GII.4 variant Sydney 2012, Virology 450-451, 106-113 (2014)
KF177449.1	1871	Australia	2012.85	Eden,J.S., Hewitt,J., Lim,K.L., Boni,M.F., Merif,J., Greening,G., Ratcliff,R.M., Holmes,E.C., Tanaka,M.M., Rawlinson,W.D., White,P.A., The emergence and evolution of the novel epidemic norovirus GII.4 variant Sydney 2012, Virology 450-451, 106-113 (2014)
KF177450.1	1871	Australia	2012.91	Eden,J.S., Hewitt,J., Lim,K.L., Boni,M.F., Merif,J., Greening,G., Ratcliff,R.M., Holmes,E.C., Tanaka,M.M., Rawlinson,W.D., White,P.A., The emergence and evolution of the novel epidemic norovirus GII.4 variant Sydney 2012, Virology 450-451, 106-113 (2014)
KF177451.1	1871	Australia	2013.12	Eden,J.S., Hewitt,J., Lim,K.L., Boni,M.F., Merif,J., Greening,G., Ratcliff,R.M., Holmes,E.C., Tanaka,M.M., Rawlinson,W.D., White,P.A., The emergence and evolution of the novel epidemic norovirus GII.4 variant Sydney 2012, Virology 450-451, 106-113 (2014)
KF199153.1	1195	Denmark	2013.23	Fonager,J., Barzinci,S., Fischer,T., Emergence of a new recombinant Sydney 2012 norovirus variant in Denmark, 26 December 2012 to 22 March 2013, Euro Surveill. 18 (25) (2013)
KF199154.1	1228	Denmark	2013.24	Fonager,J., Barzinci,S., Fischer,T., Emergence of a new recombinant Sydney 2012 norovirus variant in Denmark, 26 December 2012 to 22 March 2013, Euro Surveill. 18 (25) (2013)
KF199155.1	1114	Denmark	2013.24	Fonager,J., Barzinci,S., Fischer,T., Emergence of a new recombinant Sydney 2012 norovirus variant in Denmark, 26 December 2012 to 22 March 2013, Euro Surveill. 18 (25) (2013)
KF199156.1	1260	Denmark	2013.24	Fonager,J., Barzinci,S., Fischer,T., Emergence of a new recombinant Sydney 2012 norovirus variant in Denmark, 26 December 2012 to 22 March 2013, Euro Surveill. 18 (25) (2013)
KF199157.1	1161	Denmark	2012.98	Fonager,J., Barzinci,S., Fischer,T., Emergence of a new recombinant Sydney 2012 norovirus variant in Denmark, 26 December 2012 to 22 March 2013, Euro Surveill. 18 (25) (2013)
KF199158.1	1253	Denmark	2013.19	Fonager,J., Barzinci,S., Fischer,T., Emergence of a new recombinant Sydney 2012 norovirus variant in Denmark, 26 December 2012 to 22 March 2013, Euro Surveill. 18 (25) (2013)
KF199159.1	1142	Denmark	2013.07	Fonager,J., Barzinci,S., Fischer,T., Emergence of a new recombinant Sydney 2012 norovirus variant in Denmark, 26 December 2012 to 22 March 2013, Euro Surveill. 18 (25) (2013)
KF199160.1	1136	Denmark	2013.12	Fonager,J., Barzinci,S., Fischer,T., Emergence of a new recombinant Sydney 2012 norovirus variant in Denmark, 26 December 2012 to 22 March 2013, Euro Surveill. 18 (25) (2013)
KF199161.1	1220	Denmark	2013.1	Fonager,J., Barzinci,S., Fischer,T., Emergence of a new recombinant Sydney 2012 norovirus variant in Denmark, 26 December 2012 to 22 March 2013, Euro Surveill. 18 (25) (2013)
KF199162.1	1196	Denmark	2013.12	Fonager,J., Barzinci,S., Fischer,T., Emergence of a new recombinant Sydney 2012 norovirus variant in Denmark, 26 December 2012 to 22 March 2013, Euro Surveill. 18 (25) (2013)
KF199163.1	1126	Denmark	2013.19	Fonager,J., Barzinci,S., Fischer,T., Emergence of a new recombinant Sydney 2012 norovirus variant in Denmark, 26 December 2012 to 22 March 2013, Euro Surveill. 18 (25) (2013)
KF199164.1	1192	Denmark	2013.22	Fonager,J., Barzinci,S., Fischer,T., Emergence of a new recombinant Sydney 2012 norovirus variant in Denmark, 26 December 2012 to 22 March 2013, Euro Surveill. 18 (25) (2013)
KF199165.1	1257	Denmark	2013.1	Fonager,J., Barzinci,S., Fischer,T., Emergence of a new recombinant Sydney 2012 norovirus variant in Denmark, 26 December 2012 to 22 March 2013, Euro Surveill. 18 (25) (2013)
KF199166.1	1235	Denmark	2013.21	Fonager,J., Barzinci,S., Fischer,T., Emergence of a new recombinant Sydney 2012 norovirus variant in Denmark, 26 December 2012 to 22 March 2013, Euro Surveill. 18 (25) (2013)
KF306213.1	7578	China	2013.29	Huo,Y., Cai,A., Yang,H., Zhou,M., Yan,J., Liu,D., Shen,S., Complete nucleotide sequence of a norovirus GII.4 genotype: evidence for the spread of the newly emerged pandemic Sydney 2012 strain to China, Virus Genes 48 (2), 356-360 (2014)
KF306214.1	7605	China	2013.29	Huo,Y., Cai,A., Yang,H., Zhou,M., Yan,J., Liu,D., Shen,S., Complete nucleotide sequence of a norovirus GII.4 genotype: evidence for the spread of the newly emerged pandemic Sydney 2012 strain to China, Virus Genes 48 (2), 356-360 (2014)
KF360226.1	665	Brazil	2012.54	Silva,L.D., Rodrigues,E.L., Lucena,M.S., Lima,I.C., Oliveira,D.D., Soares,L.S., Mascarenhas,J.D., Linhares,A.D., Gabbay,Y.B., Detection of the pandemic norovirus variant GII.4 Sydney 2012 in Rio Branco, state of Acre, northern Brazil, Mem. Inst. Oswaldo Cruz (2013) In press
KF360227.1	665	Brazil	2012.54	Silva,L.D., Rodrigues,E.L., Lucena,M.S., Lima,I.C., Oliveira,D.D., Soares,L.S., Mascarenhas,J.D., Linhares,A.D., Gabbay,Y.B., Detection of the pandemic norovirus variant GII.4 Sydney 2012 in Rio Branco, state of Acre, northern Brazil, Mem. Inst. Oswaldo Cruz (2013) In press
KF360228.1	665	Brazil	2012.66	Silva,L.D., Rodrigues,E.L., Lucena,M.S., Lima,I.C., Oliveira,D.D., Soares,L.S., Mascarenhas,J.D., Linhares,A.D., Gabbay,Y.B., Detection of the pandemic norovirus variant GII.4 Sydney 2012 in Rio Branco, state of Acre, northern Brazil, Mem. Inst. Oswaldo Cruz (2013) In press
KF378731.1	3282	Italy	2013.02	Martella,V., Medici,M.C., De Grazia,S., Tummolo,F., Calderaro,A., Bonura,F., Saporito,L., Terio,V., Catella,C., Lanave,G., Buonavoglia,C., Giammanco,G.M., Evidence for Recombination between Pandemic GII.4 Norovirus Strains New Orleans 2009 and Sydney 2012, J. Clin. Microbiol. 51 (11), 3855-3857 (2013)
KF429760.1	7506	USA	2012.53	Madupu,R., Halpin,R.A., Ransier,A., Fedorova,N., Tsitrin,T., McLellan,M., Stockwell,T., Amedeo,P., Appalla,L., Bishop,B., Edworthy,P., Gupta,N., Hoover,J., Katzel,D., Li,K., Schobel,S., Shrivastava,S., Thovarai,V., Wang,S., Kim,M., Bok,K., Sosnovtsev,S.V., Wentworth,D.E., Green,K.Y., Direct Submission, Submitted (28-JUN-2013) J. Craig Venter Institute, 9704 Medical Center Drive, Rockville, MD 208…
KF429762.1	7481	USA	2012.81	Madupu,R., Halpin,R.A., Ransier,A., Fedorova,N., Tsitrin,T., McLellan,M., Stockwell,T., Amedeo,P., Appalla,L., Bishop,B., Edworthy,P., Gupta,N., Hoover,J., Katzel,D., Li,K., Schobel,S., Shrivastava,S., Thovarai,V., Wang,S., Kim,M., Bok,K., Sosnovtsev,S.V., Wentworth,D.E., Green,K.Y., Direct Submission, Submitted (28-JUN-2013) J. Craig Venter Institute, 9704 Medical Center Drive, Rockville, MD 208…
KF429766.1	7509	USA	2011.97	Madupu,R., Halpin,R.A., Ransier,A., Fedorova,N., Tsitrin,T., McLellan,M., Stockwell,T., Amedeo,P., Appalla,L., Bishop,B., Edworthy,P., Gupta,N., Hoover,J., Katzel,D., Li,K., Schobel,S., Shrivastava,S., Thovarai,V., Wang,S., Kim,M., Bok,K., Sosnovtsev,S.V., Wentworth,D.E., Green,K.Y., Direct Submission, Submitted (28-JUN-2013) J. Craig Venter Institute, 9704 Medical Center Drive, Rockville, MD 208…
KF429768.1	7503	USA	2012.8	Madupu,R., Halpin,R.A., Ransier,A., Fedorova,N., Tsitrin,T., McLellan,M., Stockwell,T., Amedeo,P., Appalla,L., Bishop,B., Edworthy,P., Gupta,N., Hoover,J., Katzel,D., Li,K., Schobel,S., Shrivastava,S., Thovarai,V., Wang,S., Kim,M., Bok,K., Sosnovtsev,S.V., Wentworth,D.E., Green,K.Y., Direct Submission, Submitted (28-JUN-2013) J. Craig Venter Institute, 9704 Medical Center Drive, Rockville, MD 208…
KF429769.1	6156	USA	1975.16	Madupu,R., Halpin,R.A., Ransier,A., Fedorova,N., Tsitrin,T., McLellan,M., Stockwell,T., Amedeo,P., Appalla,L., Bishop,B., Edworthy,P., Gupta,N., Hoover,J., Katzel,D., Li,K., Schobel,S., Shrivastava,S., Thovarai,V., Wang,S., Kim,M., Bok,K., Sosnovtsev,S.V., Wentworth,D.E., Green,K.Y., Direct Submission, Submitted (28-JUN-2013) J. Craig Venter Institute, 9704 Medical Center Drive, Rockville, MD 208…
KF429771.1	7469	USA	2012.16	Madupu,R., Halpin,R.A., Ransier,A., Fedorova,N., Tsitrin,T., McLellan,M., Stockwell,T., Amedeo,P., Appalla,L., Bishop,B., Edworthy,P., Gupta,N., Hoover,J., Katzel,D., Li,K., Schobel,S., Shrivastava,S., Thovarai,V., Wang,S., Kim,M., Bok,K., Sosnovtsev,S.V., Wentworth,D.E., Green,K.Y., Direct Submission, Submitted (28-JUN-2013) J. Craig Venter Institute, 9704 Medical Center Drive, Rockville, MD 208…
KF429772.1	7504	USA	2012.31	Madupu,R., Halpin,R.A., Ransier,A., Fedorova,N., Tsitrin,T., McLellan,M., Stockwell,T., Amedeo,P., Appalla,L., Bishop,B., Edworthy,P., Gupta,N., Hoover,J., Katzel,D., Li,K., Schobel,S., Shrivastava,S., Thovarai,V., Wang,S., Kim,M., Bok,K., Sosnovtsev,S.V., Wentworth,D.E., Green,K.Y., Direct Submission, Submitted (28-JUN-2013) J. Craig Venter Institute, 9704 Medical Center Drive, Rockville, MD 208…
KF429776.1	7509	USA	2012.13	Madupu,R., Halpin,R.A., Ransier,A., Fedorova,N., Tsitrin,T., McLellan,M., Stockwell,T., Amedeo,P., Appalla,L., Bishop,B., Edworthy,P., Gupta,N., Hoover,J., Katzel,D., Li,K., Schobel,S., Shrivastava,S., Thovarai,V., Wang,S., Kim,M., Bok,K., Sosnovtsev,S.V., Wentworth,D.E., Green,K.Y., Direct Submission, Submitted (28-JUN-2013) J. Craig Venter Institute, 9704 Medical Center Drive, Rockville, MD 208…
KF429777.1	7509	USA	2012.21	Madupu,R., Halpin,R.A., Ransier,A., Fedorova,N., Tsitrin,T., McLellan,M., Stockwell,T., Amedeo,P., Appalla,L., Bishop,B., Edworthy,P., Gupta,N., Hoover,J., Katzel,D., Li,K., Schobel,S., Shrivastava,S., Thovarai,V., Wang,S., Kim,M., Bok,K., Sosnovtsev,S.V., Wentworth,D.E., Green,K.Y., Direct Submission, Submitted (28-JUN-2013) J. Craig Venter Institute, 9704 Medical Center Drive, Rockville, MD 208…
KF429778.1	7509	USA	2012.13	Madupu,R., Halpin,R.A., Ransier,A., Fedorova,N., Tsitrin,T., McLellan,M., Stockwell,T., Amedeo,P., Appalla,L., Bishop,B., Edworthy,P., Gupta,N., Hoover,J., Katzel,D., Li,K., Schobel,S., Shrivastava,S., Thovarai,V., Wang,S., Kim,M., Bok,K., Sosnovtsev,S.V., Wentworth,D.E., Green,K.Y., Direct Submission, Submitted (28-JUN-2013) J. Craig Venter Institute, 9704 Medical Center Drive, Rockville, MD 208…
KF429779.1	7506	USA	2012.09	Madupu,R., Halpin,R.A., Ransier,A., Fedorova,N., Tsitrin,T., McLellan,M., Stockwell,T., Amedeo,P., Appalla,L., Bishop,B., Edworthy,P., Gupta,N., Hoover,J., Katzel,D., Li,K., Schobel,S., Shrivastava,S., Thovarai,V., Wang,S., Kim,M., Bok,K., Sosnovtsev,S.V., Wentworth,D.E., Green,K.Y., Direct Submission, Submitted (28-JUN-2013) J. Craig Venter Institute, 9704 Medical Center Drive, Rockville, MD 208…
KF429780.1	7450	USA	2012.34	Madupu,R., Halpin,R.A., Ransier,A., Fedorova,N., Tsitrin,T., McLellan,M., Stockwell,T., Amedeo,P., Appalla,L., Bishop,B., Edworthy,P., Gupta,N., Hoover,J., Katzel,D., Li,K., Schobel,S., Shrivastava,S., Thovarai,V., Wang,S., Kim,M., Bok,K., Sosnovtsev,S.V., Wentworth,D.E., Green,K.Y., Direct Submission, Submitted (28-JUN-2013) J. Craig Venter Institute, 9704 Medical Center Drive, Rockville, MD 208…
KF429782.1	7466	USA	2010.74	Madupu,R., Halpin,R.A., Ransier,A., Fedorova,N., Tsitrin,T., McLellan,M., Stockwell,T., Amedeo,P., Appalla,L., Bishop,B., Edworthy,P., Gupta,N., Hoover,J., Katzel,D., Li,K., Schobel,S., Shrivastava,S., Thovarai,V., Wang,S., Kim,M., Bok,K., Sosnovtsev,S.V., Wentworth,D.E., Green,K.Y., Direct Submission, Submitted (28-JUN-2013) J. Craig Venter Institute, 9704 Medical Center Drive, Rockville, MD 208…
KF429784.1	7509	USA	2012.05	Madupu,R., Halpin,R.A., Ransier,A., Fedorova,N., Tsitrin,T., McLellan,M., Stockwell,T., Amedeo,P., Appalla,L., Bishop,B., Edworthy,P., Gupta,N., Hoover,J., Katzel,D., Li,K., Schobel,S., Shrivastava,S., Thovarai,V., Wang,S., Kim,M., Bok,K., Sosnovtsev,S.V., Wentworth,D.E., Green,K.Y., Direct Submission, Submitted (28-JUN-2013) J. Craig Venter Institute, 9704 Medical Center Drive, Rockville, MD 208…
KF429787.1	7506	USA	2012.61	Madupu,R., Halpin,R.A., Ransier,A., Fedorova,N., Tsitrin,T., McLellan,M., Stockwell,T., Amedeo,P., Appalla,L., Bishop,B., Edworthy,P., Gupta,N., Hoover,J., Katzel,D., Li,K., Schobel,S., Shrivastava,S., Thovarai,V., Wang,S., Kim,M., Bok,K., Sosnovtsev,S.V., Wentworth,D.E., Green,K.Y., Direct Submission, Submitted (28-JUN-2013) J. Craig Venter Institute, 9704 Medical Center Drive, Rockville, MD 208…
KF429788.1	7503	USA	2012.14	Madupu,R., Halpin,R.A., Ransier,A., Fedorova,N., Tsitrin,T., McLellan,M., Stockwell,T., Amedeo,P., Appalla,L., Bishop,B., Edworthy,P., Gupta,N., Hoover,J., Katzel,D., Li,K., Schobel,S., Shrivastava,S., Thovarai,V., Wang,S., Kim,M., Bok,K., Sosnovtsev,S.V., Wentworth,D.E., Green,K.Y., Direct Submission, Submitted (28-JUN-2013) J. Craig Venter Institute, 9704 Medical Center Drive, Rockville, MD 208…
KF429790.1	7509	USA	2012.35	Madupu,R., Halpin,R.A., Ransier,A., Fedorova,N., Tsitrin,T., McLellan,M., Stockwell,T., Amedeo,P., Appalla,L., Bishop,B., Edworthy,P., Gupta,N., Hoover,J., Katzel,D., Li,K., Schobel,S., Shrivastava,S., Thovarai,V., Wang,S., Kim,M., Bok,K., Sosnovtsev,S.V., Wentworth,D.E., Green,K.Y., Direct Submission, Submitted (28-JUN-2013) J. Craig Venter Institute, 9704 Medical Center Drive, Rockville, MD 208…
KF429791.1	7444	USA	2011.97	Madupu,R., Halpin,R.A., Ransier,A., Fedorova,N., Tsitrin,T., McLellan,M., Stockwell,T., Amedeo,P., Appalla,L., Bishop,B., Edworthy,P., Gupta,N., Hoover,J., Katzel,D., Li,K., Schobel,S., Shrivastava,S., Thovarai,V., Wang,S., Kim,M., Bok,K., Sosnovtsev,S.V., Wentworth,D.E., Green,K.Y., Direct Submission, Submitted (28-JUN-2013) J. Craig Venter Institute, 9704 Medical Center Drive, Rockville, MD 208…
KF429792.1	7509	USA	2012.04	Madupu,R., Halpin,R.A., Ransier,A., Fedorova,N., Tsitrin,T., McLellan,M., Stockwell,T., Amedeo,P., Appalla,L., Bishop,B., Edworthy,P., Gupta,N., Hoover,J., Katzel,D., Li,K., Schobel,S., Shrivastava,S., Thovarai,V., Wang,S., Kim,M., Bok,K., Sosnovtsev,S.V., Wentworth,D.E., Green,K.Y., Direct Submission, Submitted (28-JUN-2013) J. Craig Venter Institute, 9704 Medical Center Drive, Rockville, MD 208…
KF434556.1	630	Brazil	2011.5	Fioretti,J.M., Bello,G., Rocha,M.S., Victoria,M., Leite,J.P., Miagostovich,M.P., Temporal Dynamics of Norovirus GII.4 Variants in Brazil between 2004 and 2012, PLoS ONE 9 (3), E92988 (2014)
KF434557.1	630	Brazil	2011.5	Fioretti,J.M., Bello,G., Rocha,M.S., Victoria,M., Leite,J.P., Miagostovich,M.P., Temporal Dynamics of Norovirus GII.4 Variants in Brazil between 2004 and 2012, PLoS ONE 9 (3), E92988 (2014)
[truncated: 1,073 more rows]
